# Supplementary material for: Multiplex base- and prime-editing with drive-and-process CRISPR arrays
Source: Nat Commun. 2022 May 19;13:2771. doi: 10.1038/s41467-022-30514-1 (PMC9120480; doi:10.1038/s41467-022-30514-1)
Supplement: Supplementary file 3 — Source Data [file 41467_2022_30514_MOESM3_ESM.xlsx]

## Sheet: Fig.1
CDKN2A	Repeats	T			C			C			C			C			A				DNMT1	Repeats	C			T			T			C			A			G				DYRK1A	Repeats	A			C
CBE-dLbCas12a+array1	Rep.1	0			13.45			9.36			6.77			3.54			0				CBE-dLbCas12a+array1	Rep.1	0.025			0			0			2.28			0			0				CBE-dLbCas12a+array1	Rep.1	0			0.82
	Rep.2	0			15.37			9.38			6.48			3.95			0					Rep.2	0.148			0			0			2.04			0			0					Rep.2	0			1.15
	Rep.3	0			11.04			6.95			5.23			3.58			0					Rep.3	0.028			0			0			2.3			0			0					Rep.3	0			0.85
single-site	Rep.1	0			16.2			10.9			7.3			4.2			0				single-site	Rep.1	0.002			0			0			2.83			0			0				single-site	Rep.1	0			1.37
	Rep.2	0			14.6			9.9			6.8			3.9			0					Rep.2	0.022			0			0			2.84			0			0					Rep.2	0			1.16
	Rep.3	0			16.5			11.2			8.3			4.7			0					Rep.3	0.004			0			0			3.06			0			0					Rep.3	0			1.48
CDKN2A	Repeats	A			A			T			A			A			T				DNMT1	Repeats	C			A			G			C			T			A				DYRK1A	Repeats	A			C
ABE-dLbCas12a+array2	Rep.1	0			1.65			0			17.09			5.51			0				ABE-dLbCas12a+array2	Rep.1	0			0.034			0			0			0			0.024				ABE-dLbCas12a+array2	Rep.1	0			0
	Rep.2	0			1.84			0			18.09			6.45			0					Rep.2	0			0.00674855			0			0			0			0.00337427					Rep.2	0.0106372			0
	Rep.3	0			1.53			0			16.25			5.97			0					Rep.3	0			0			0			0			0			0.0116983					Rep.3	0.0193405			0
single-site	Rep.1	0			1.34			0			14.97			5.08			0				single-site	Rep.1	0			0.14			0			0			0			0.04				single-site	Rep.1	0.01			0
	Rep.2	0			1.32			0			17.05			5.28			0					Rep.2	0			0.17			0			0			0			0.04					Rep.2	0			0
	Rep.3	0			1.65			0			14.08			5.07			0					Rep.3	0			0.05			0			0			0			0.03					Rep.3	0			0
		CBE-dLbCas12a+array1	single-site			CBE-dLbCas12a+array1	single-site			ABE-dLbCas12a+array1	single-site				ABE-dLbCas12a+array1	single-site
		13.45	16.2		Number of values	51	51			0	0		Number of values		57	57
		15.37	14.6							0	0
		11.04	16.5		Minimum	0	0.002			0	0		Minimum		0	0
		2.28	10.9		Maximum	15.37	19.6			1.65	1.34		Maximum		18.09	17.29
		2.04	9.9		Range	15.37	19.6			1.84	1.32		Range		18.09	17.29
		2.3	11.2							1.53	1.65
		0	7.3		Mean	5.392	9.626			17.09	14.97		Mean		2.348	4.412
		1.15	6.8		Std. Deviation	3.771	6.321			18.09	17.05		Std. Deviation		4.231	5.784
		0	8.3		Std. Error of Mean	0.5281	0.8852			16.25	14.08		Std. Error of Mean		0.5605	0.7661
		9.93	4.2							5.51	5.08
		9.8	3.9							6.45	5.28
		10.58	4.7							5.97	5.07
		6	0.002							0	0.14
		6.89	0.022							0	0.17
		4.57	0.004							0	0.05
		0	2.83							0	0.04
		0	2.84							0	0.04
		0	3.06							0	0.03
		5.27	1.37							0	0.01
		7.76	1.16							0	0
		5.48	1.48							0	0
		5.85	18							1.09	6.85
		9.36	18.4							1.48	5.49
		6.32	19.6							1.29	7.08
		5.92	11.39							0	5.33
		8.91	12.96							1.21	4.64
		6.91	12.64							1.13	5.87
		1.46	14.81							0	0.08
		2.36	16.66							0	0.04
		1.16	15.93							0	0.01
		9.36	13.27							0	0
		9.38	14.8							0	0
		6.95	14.74							0	0
		6.77	7.7							0	1.36
		6.48	8.67							0	1.2
		5.23	9.15							0	1.52
		3.54	0.67							7.08	17.29
		3.95	0.48							7.32	15.74
		3.58	0.71							6.64	16.43
		0	15.11							6.41	15.74
		0	13.43							7.02	14.32
		0	15.84							5.46	15.2
		7.5	16.39							0	0
		8.76	14.72							0	0.01
		7.98	17.32							0	0
		6.98	16.56							0	0.7
		6.3	15.03							0	0.66
		7.89	17.49							0	0.63
		4.2	3.99							3.33	11.17
		3.91	3.25							3.4	12.74
		4.08	3.97							3.92	11.74
										1.11	3.1
										0	3.73
										1.57	3.77
										0	0.72
										0	1.06
										0	0.97
[truncated: 25 more columns]

## Sheet: Fig.2
Fig.2c		EMX1 (C5)			FANCF (C6)
	w/o	36	30	36	51	48	45
	2nt	39	32	32	53	47	42
	3nt	61	59	59	57	58	59
	4nt	51	45	47	43	43	44
	6nt	54	49	45	44	39	39
	8nt	58	50	48	47	39	38
	10nt	51	45	42	46	45	37
	20nt	37	27	28	50	40	42
	P	49	53	48	41	48	47
	S	54	56	56	47	56	46
	Repeats	Rep.1	Rep.2	Rep.3	Rep.1	Rep.2	Rep.3
Fig.2e		hCtRNA (75bp)			hU6 (249bp)
	FANCF	51	44	50	53	50	50
	EMX1	65	63	63	59	62	64
	ABE7	83	83	79	80	80	81
	ABE3	41	41	40	31	32	29
	Repeats	Rep.1	Rep.2	Rep.3	Rep.1	Rep.2	Rep.3
Fig.2g		S			P			EF1a-M			hU6-M			hU6-M w/o 5' leader			hCtRNA-M
	1	31	32	29	35	37	32	31	26	28	38	35	37	24	23	26	37	37	35
	2	53	57	53	51	51	54	54	50	54	57	52	55	42	41	43	61	63	57
	3	45	46	52	40	40	42	43	40	42	46	42	47	39	40	39	49	48	45
	4	69	69	71	70	70	71	75	70	72	75	71	75	65	65	68	77	76	74
	5	60	63	64	51	54	53	40	34	35	61	59	62	57	57	59	61	66	60
	Repeats	Rep.1	Rep.2	Rep.3	Rep.1	Rep.2	Rep.3	Rep.1	Rep.2	Rep.3	Rep.1	Rep.2	Rep.3	Rep.1	Rep.2	Rep.3	Rep.1	Rep.2	Rep.3
Fig.2h	CDKN2A	Repeats	T			C			C			C			C			A				DNMT1	Repeats	C			T			T			C			A			G				DYRK1A	Repeats	A			C
	CBE-dLbCas12a+array1	Rep.1	0			13.45			9.36			6.77			3.54			0				CBE-dLbCas12a+array1	Rep.1	0.025			0			0			2.28			0			0				CBE-dLbCas12a+array1	Rep.1	0			0.82
		Rep.2	0			15.37			9.38			6.48			3.95			0					Rep.2	0.148			0			0			2.04			0			0					Rep.2	0			1.15
		Rep.3	0			11.04			6.95			5.23			3.58			0					Rep.3	0.028			0			0			2.3			0			0					Rep.3	0			0.85
	CBE-nSpCas9+array2	Rep.1	0			11.99			6.45			5.18			2.4			0				CBE-nSpCas9+array2	Rep.1	2.33			0			0			70.99			0			0				CBE-nSpCas9+array2	Rep.1	0			50.51
		Rep.2	0			14.3			8.28			7.68			5.53			0					Rep.2	3.1			0			0			65.98			0			0					Rep.2	0			48.72
		Rep.3	0			12.37			5.49			4.7			2.52			0					Rep.3	2.86			0			0			67.7			0			0					Rep.3	0			48.51
	CDKN2A	Repeats	A			A			T			A			A			T				DNMT1	Repeats	C			A			G			C			T			A				DYRK1A	Repeats	A			C
	ABE-dLbCas12a+array1	Rep.1	0			1.65			0			17.09			5.51			0				ABE-dLbCas12a+array1	Rep.1	0			0.034			0			0			0			0.024				ABE-dLbCas12a+array1	Rep.1	0			0
		Rep.2	0			1.84			0			18.09			6.45			0					Rep.2	0			0.00674855			0			0			0			0.00337427					Rep.2	0.0106372			0
		Rep.3	0			1.53			0			16.25			5.97			0					Rep.3	0			0			0			0			0			0.0116983					Rep.3	0.0193405			0
	ABE-nSpCas9+array2	Rep.1	23.08			25.13			0			30.3			21.55			0				ABE-nSpCas9+array2	Rep.1	0			49.51			0			0			0			11.47				ABE-nSpCas9+array2	Rep.1	46.04			0
		Rep.2	23			24.14			0			30.07			20.74			0					Rep.2	0			48.76			0			0			0			11.56					Rep.2	50.49			0
		Rep.3	23.44			24.88			0			33.03			23.73			0					Rep.3	0			48.83			0			0			0			11.95					Rep.3	46.9			0
Fig.2h	CBE-dLbCas12a+array1	CBE-nSpCas9+array2			CBE-dLbCas12a+array1	CBE-nSpCas9+array2			Fig.2h	ABE-dLbCas12a+array1	ABE-nSpCas9+array2			ABE-dLbCas12a+array1	ABE-nSpCas9+array2
	13.45	11.99		Number of values	51	51				0	23.08		Number of values	57	57
	15.37	14.3								0	23
	11.04	12.37		Minimum	0	1.06				0	23.44		Minimum	0	11.47
	2.28	70.99		Maximum	15.37	70.99				1.65	25.13		Maximum	18.09	74.04
	2.04	65.98		Range	15.37	69.93				1.84	24.14		Range	18.09	62.57
	2.3	67.7								1.53	24.88
	0	50.51		Mean	5.392	26.58				17.09	30.3		Mean	2.348	38.2
	1.15	48.72		Std. Deviation	3.771	24.74				18.09	30.07		Std. Deviation	4.231	19.06
	0	48.51		Std. Error of Mean	0.5281	3.464				16.25	33.03		Std. Error of Mean	0.5605	2.525
	9.93	52.45								5.51	21.55
	9.8	50.28		Table Analyzed						6.45	20.74		Table Analyzed
	10.58	51.01								5.97	23.73
	6	21.99		Column B	CBE-nSpCas9+array2					0	49.51		Column D	ABE-nSpCas9+array2
	6.89	20.81		vs.	vs.					0	48.76		vs.	vs.
	4.57	21.54		Column A	CBE-dLbCas12a+array1					0	48.83		Column C	ABE-dLbCas12a+array1
	0	27.92								0	11.47
	0	24.77		Unpaired t test						0	11.56		Unpaired t test
	0	25.88		P value	<0.0001					0	11.95		P value	<0.0001
	5.27	68.89		P value summary	****					0	46.04		P value summary	****
	7.76	69.35		Significantly different (P < 0.05)?	Yes					0	50.49		Significantly different (P < 0.05)?	Yes
	5.48	70.23		One- or two-tailed P value?	Two-tailed					0	46.9		One- or two-tailed P value?	Two-tailed
	5.85	60.88		t, df	t=6.045, df=100					1.09	47.16		t, df	t=13.86, df=112
	9.36	64.19								1.48	50.07
	6.32	62.06		How big is the difference?						1.29	47.9		How big is the difference?
	5.92	41.51		Mean of column A	5.392					0	14.98		Mean of column C	2.348
	8.91	46.81		Mean of column B	26.58					1.21	18.01		Mean of column D	38.2
	6.91	44.21		Difference between means (B - A) ± SEM	21.18 ± 3.504					1.13	17.42		Difference between means (D - C) ± SEM	35.85 ± 2.586
	1.46	17.08		95% confidence interval	14.23 to 28.14					0	24.99		95% confidence interval	30.73 to 40.98
	2.36	21.21		R squared (eta squared)	0.2676					0	23.5		R squared (eta squared)	0.6318
	1.16	19.03								0	24.73
	9.36	6.45		F test to compare variances						0	24.78		F test to compare variances
	9.38	8.28		F, DFn, Dfd	43.03, 50, 50					0	22.85		F, DFn, Dfd	20.30, 56, 56
	6.95	5.49		P value	<0.0001					0	24.16		P value	<0.0001
	6.77	5.18		P value summary	****					0	32.41		P value summary	****
	6.48	7.68		Significantly different (P < 0.05)?	Yes					0	28.57		Significantly different (P < 0.05)?	Yes
	5.23	4.7								0	30.74
	3.54	2.4								7.08	33.57
	3.95	5.53								7.32	30.18
	3.58	2.52								6.64	31.84
	0	2.33								6.41	19.24
	0	3.1								7.02	19
	0	2.86								5.46	18.15
	7.5	3.84								0	55.1
	8.76	4.08								0	56.32
	7.98	2.45								0	61.23
	6.98	3.65								0	51.19
	6.3	4.72								0	53.46
	7.89	2.26								0	55.32
	4.2	1.06								3.33	71.43
	3.91	1.72								3.4	72.05
	4.08	1.87								3.92	74.04
										1.11	68.41
										0	70.51
										1.57	71.72
										0	66.31
										0	68.31
										0	69.16

## Sheet: Fig.3
Fig.3a	Position	Coverage		Fig.3b	Position	Coverage		Fig.3c (1-16)	Position	Coverage		Fig.3c (17-32)	Position	Coverage		Fig.3d	Site	NBE4max			YE1-NBE4max			hA3A (Y130F)			1xUGI-hA3A (Y130F)				Fig.3e	Site	ABE8e				Fig.3f	Site	ACME				Fig.3g	Distributions		Number of values	120		Fig.3h
	1	8			1	5			1	5			1	5			1 (C5)	57.36	61.66	62.82	60.13	65.68	61.77	65.07	66.42	69.8	62.17	65.88	63.37			1 (A5)	48.52	45.47	46.71			1	56.84	56.52	49.43			57.36
	2	12			2	10			2	9			2	9			2 (C6)	54.13	56.26	53.08	58.55	64.12	56.37	55.14	58.4	60.36	54.54	57.11	53.67			2 (A5)	55.47	48.83	53.68			2	53.74	54.69	51.38			54.13		25% Percentile	57.43
	3	13			3	13			3	9			3	9			3 (C6)	69.87	69.21	69.99	67.14	72.53	65	63.27	61.63	66.51	59.25	60.94	53.48			3 (A5)	60.21	57.89	60.13			3	59.91	57.63	55.58			69.87		Median	62.27
	4	15			4	18			4	13			4	13			4 (C5)	72.55	70.14	69.29	55.1	81.38	74.64	58.49	71.7	63.51	69.72	60.71	50.91			4 (A5)	35.49	31.34	34.09			4	65.98	66.69	60.89			72.55		75% Percentile	67.26
	5	15			5	18			5	13			5	13			5 (C6)	40.01	40.03	41.48	47.76	50.22	47.49	57.65	58.56	64.55	62.1	63.53	60.48			5 (A5)	37.7	33.32	36.36			5	48.32	49.34	47.36			40.01
	6	15			6	18			6	13			6	13			6 (C6)	71	72	68	61.45	66.1	60.59	55.76	50.15	54.65	46.09	45.4	39.52			6 (A4)	81.54	78.13	82.01			6	24.27	22	22.04			71
	7	15			7	18			7	13			7	13			7 (C5)	75.11	74.37	73.56	64.4	66.97	62	65.41	65.92	69.32	67.86	67.2	63.22			7 (A7)	57.6	52.45	54.29			7	45.43	45.66	39.39			75.11
	8	15			8	20			8	13			8	13			8 (C7)	72.61	71.44	70.25	72.36	76.48	72.62	68.19	64.78	71.59	68.71	67.28	65.7			8 (A5)	67.7	68.82	67.13			8	55.2	53.75	49.01			72.61
	9	15			9	22			9	13			9	13			9 (C6)	58.99	58.99	58.79	62.16	65.85	62.37	60.49	61.18	61.74	63.92	62.79	59.34			9 (A5)	18.07	15.6	17.68			9	65.17	65.56	61.31			58.99
	10	15			10	23			10	13			10	13			10 (C7)	66.73	65.69	66.07	60.28	61.18	57.72	32.22	26.46	33.35	34.95	35.33	34.98			10 (A5)	54.12	50.26	52.95			10	40.84	40.7	37.51			66.73
	11	15			11	23			11	13			11	13			Repeats	Rep.1	Rep.2	Rep.3	Rep.1	Rep.2	Rep.3	Rep.1	Rep.2	Rep.3	Rep.1	Rep.2	Rep.3			11 (A5)	86.96	61.11	72.72			11	47.56	46.49	47.6			61.66
	12	15			12	27			12	13			12	13																		12 (A5)	40.63	37.3	39.28			12	63.68	66.63	60.62			56.26
	13	17			13	28			13	13			13	13																		13 (A5)	60.53	55.76	61.02			13	39.2	38.46	32.43			69.21
	14	20			14	31			14	16			14	16																		14 (A5)	60.74	56.6	61.74			14 (28)	72.41	75.71	72.23			70.14
	15	20			15	33			15	16			15	16																		15 (A5)	34.7	32.21	32.24			15	40.23	39.1	36.08			40.03
	16	23			16	36			16	16			16	16																		16 (A5)	43.43	37.43	41.77			16	70.77	71.63	67.14			72
	17	23			17	36			17	17			17	17																		17 (A5)	47.13	43.72	48.02			17	45.93	50.12	45.78			74.37
	18	25			18	37			18	17			18	17																		18 (A5)	47.52	43.94	48.09			18	56.22	56.99	54.84			71.44
	19	26			19	39			19	19			19	19																		19 (A5)	38	35.94	39.97			19	36.5	36.52	36.27			58.99
	20	29			20	40			20	23			20	23																		20 (A6)	81.61	77.7	81.06			20	53.2	55.09	52.13			65.69
	21	30			21	40			21	32			21	32																		Repeats	Rep.1	Rep.2	Rep.3			21	44.85	42.49	45.17			62.82
	22	30			22	46			22	32			22	32																								22	47.65	47.53	44.94			53.08
	23	31			23	46			23	34			23	34																								23	52.41	52.99	47.55			69.99
	24	33			24	46			24	34			24	34																								24	40.45	39.48	37.88			69.29
	25	34			25	46			25	34			25	34																								25	54.71	53.85	50.2			41.48
	26	40			26	47			26	36			26	36																								26	46.88	46.28	43.16			68
	27	42			27	49			27	38			27	38																								27	44.36	45.18	43.8			73.56
	28	45			28	49			28	40			28	40																								28 (14)	72.41	75.71	72.23			70.25
	29	47			29	49			29	42			29	42																								29	69.91	68.44	65.2			58.79
	30	50			30	52			30	42			30	42																								30	60.63	59.81	51.97			66.07
	31	50			31	53			31	42			31	42																								31	48.25	50.76	47.55			60.13
	32	52			32	54			32	42			32	42																								32	67.52	69.57	66.97			58.55
	33	56			33	54			33	43			33	43																								Repeats	Rep.1	Rep.2	Rep.3			67.14
	34	58			34	57			34	47			34	47																														55.1
	35	63			35	59			35	49			35	49																														47.76
	36	65			36	59			36	49			36	49																														61.45
	37	65			37	61			37	52			37	52																														64.4
	38	70			38	65			38	52			38	52																														72.36
	39	72			39	67			39	52			39	52																														62.16
	40	72			40	68			40	52			40	52																														60.28
	41	73			41	69			41	53			41	53																														65.68
	42	75			42	72			42	53			42	53																														64.12
	43	77			43	72			43	55			43	55																														72.53
	44	79			44	72			44	55			44	55																														81.38
	45	80			45	72			45	58			45	58																														50.22
	46	82			46	72			46	58			46	58																														66.1
	47	81			47	71			47	59			47	59																														66.97
	48	83			48	74			48	60			48	60																														76.48
	49	84			49	76			49	61			49	61																														65.85
	50	87			50	81			50	64			50	64																														61.18
	51	89			51	85			51	64			51	64																														61.77
	52	95			52	86			52	64			52	64																														56.37
	53	97			53	86			53	72			53	72																														65
	54	99			54	87			54	74			54	74																														74.64
	55	98			55	89			55	77			55	77																														47.49
	56	102			56	89			56	79			56	79																														60.59
	57	106			57	89			57	82			57	82																														62
	58	107			58	91			58	82			58	82																														72.62
	59	107			59	90			59	83			59	83																														62.37
	60	107			60	89			60	83			60	83																														57.72
	61	107			61	91			61	83			61	83																														65.07
	62	107			62	92			62	82			62	82																														55.14
	63	107			63	92			63	82			63	82																														63.27
	64	107			64	99			64	84			64	84																														58.49
	65	107			65	95			65	84			65	84																														57.65
	66	107			66	95			66	86			66	86																														55.76
	67	108			67	101			67	86			67	86																														65.41
	68	109			68	105			68	87			68	87																														68.19
	69	109			69	105			69	89			69	89																														60.49
	70	112			70	105			70	88			70	88																														32.22
	71	112			71	104			71	89			71	89																														66.42
	72	113			72	103			72	89			72	89																														58.4
	73	114			73	111			73	89			73	89																														61.63
	74	114			74	112			74	87			74	87																														71.7
	75	122			75	113			75	90			75	90																														58.56
	76	122			76	114			76	91			76	91																														50.15
	77	122			77	116			77	92			77	92																														65.92
	78	122			78	122			78	92			78	92																														64.78
	79	123			79	123			79	94			79	94																														61.18
	80	131			80	121			80	100			80	100																														26.46
	81	130			81	123			81	106			81	106																														69.8
	82	132			82	121			82	105			82	105																														60.36
	83	137			83	118			83	105			83	105																														66.51
	84	143			84	118			84	106			84	106																														63.51
	85	154			85	118			85	104			85	104																														64.55
	86	153			86	123			86	105			86	105																														54.65
	87	154			87	123			87	101			87	101																														69.32
	88	155			88	126			88	100			88	100																														71.59
	89	155			89	124			89	101			89	101																														61.74
	90	153			90	124			90	101			90	101																														33.35
	91	151			91	124			91	103			91	103																														62.17
	92	150			92	122			92	105			92	105																														54.54
	93	148			93	117			93	104			93	104																														59.25
	94	147			94	117			94	101			94	101																														69.72
	95	150			95	118			95	101			95	101																														62.1
	96	148			96	116			96	95			96	95																														46.09
	97	148			97	117			97	93			97	93																														67.86
	98	147			98	116			98	91			98	91																														68.71
	99	147			99	112			99	92			99	92																														63.92
	100	140			100	111			100	94			100	94																														34.95
	101	137			101	110			101	93			101	93																														65.88
	102	137			102	113			102	91			102	91																														57.11
	103	134			103	113			103	92			103	92																														60.94
	104	134			104	118			104	92			104	92																														60.71
	105	138			105	119			105	96			105	96																														63.53
	106	133			106	118			106	100			106	100																														45.4
	107	133			107	117			107	104			107	104																														67.2
	108	133			108	116			108	102			108	102																														67.28
	109	133			109	109			109	101			109	101																														62.79
	110	133			110	117			110	100			110	100																														35.33
	111	133			111	119			111	102			111	102																														63.37
	112	133			112	118			112	96			112	96																														53.67
	113	133			113	117			113	104			113	104																														53.48
	114	132			114	118			114	106			114	106																														50.91
	115	130			115	109			115	106			115	106																														60.48
	116	131			116	108			116	107			116	107																														39.52
	117	131			117	110			117	106			117	106																														63.22
	118	131			118	109			118	103			118	103																														65.7
	119	130			119	105			119	105			119	105																														59.34
	120	128			120	106			120	102			120	102																														34.98
	121	123			121	107			121	102			121	102
	122	122			122	106			122	101			122	101
	123	112			123	105			123	100			123	100
	124	127			124	103			124	100			124	100
	125	126			125	101			125	99			125	99
	126	125			126	100			126	96			126	96
	127	125			127	100			127	96			127	96
	128	126			128	98			128	94			128	94
	129	122			129	97			129	93			129	93
	130	122			130	99			130	94			130	94
	131	122			131	96			131	92			131	92
	132	125			132	98			132	93			132	93
	133	124			133	95			133	96			133	96
	134	125			134	95			134	94			134	94
	135	124			135	97			135	95			135	95
	136	123			136	97			136	94			136	94
	137	123			137	101			137	94			137	94
	138	122			138	106			138	94			138	94
	139	120			139	112			139	96			139	96
	140	120			140	112			140	100			140	100
	141	122			141	98			141	100			141	100
	142	124			142	110			142	102			142	102
	143	123			143	112			143	103			143	103
	144	124			144	112			144	102			144	102
	145	121			145	110			145	107			145	107
	146	128			146	109			146	106			146	106
	147	128			147	109			147	108			147	108
	148	130			148	108			148	110			148	110
	149	130			149	109			149	109			149	109
	150	130			150	108			150	113			150	113
	151	133			151	109			151	114			151	114
	152	139			152	110			152	114			152	114
	153	141			153	104			153	116			153	116
	154	145			154	104			154	113			154	113
	155	142			155	105			155	109			155	109
	156	144			156	105			156	108			156	108
	157	143			157	105			157	107			157	107
	158	140			158	107			158	110			158	110
	159	142			159	110			159	110			159	110
	160	138			160	116			160	110			160	110
	161	139			161	115			161	109			161	109
	162	139			162	114			162	109			162	109
	163	141			163	114			163	115			163	115
	164	141			164	112			164	113			164	113
	165	137			165	118			165	116			165	116
	166	129			166	116			166	114			166	114
	167	131			167	115			167	113			167	113
	168	129			168	114			168	118			168	118
	169	132			169	115			169	120			169	120
	170	133			170	115			170	120			170	120
	171	129			171	116			171	122			171	122
	172	131			172	120			172	121			172	121
	173	135			173	123			173	122			173	122
	174	140			174	124			174	119			174	119
	175	140			175	125			175	121			175	121
	176	140			176	123			176	122			176	122
	177	132			177	120			177	124			177	124
	178	133			178	125			178	129			178	129
	179	135			179	120			179	133			179	133
	180	137			180	121			180	136			180	136
	181	138			181	123			181	137			181	137
	182	137			182	124			182	134			182	134
	183	137			183	123			183	135			183	135
	184	142			184	123			184	137			184	137
	185	143			185	129			185	137			185	137
	186	145			186	128			186	136			186	136
	187	149			187	130			187	135			187	135
	188	149			188	133			188	133			188	133
	189	157			189	136			189	132			189	132
	190	160			190	134			190	133			190	133
	191	164			191	138			191	134			191	134
	192	165			192	139			192	137			192	137
	193	161			193	136			193	137			193	137
	194	157			194	137			194	141			194	141
	195	158			195	140			195	144			195	144
	196	158			196	140			196	140			196	140
	197	157			197	139			197	142			197	142
	198	154			198	142			198	147			198	147
	199	154			199	141			199	148			199	148
	200	155			200	139			200	151			200	151
	201	159			201	140			201	158			201	158
	202	162			202	140			202	159			202	159
	203	164			203	146			203	155			203	155
	204	162			204	151			204	154			204	154
	205	167			205	150			205	153			205	153
	206	169			206	155			206	160			206	160
	207	166			207	152			207	158			207	158
	208	168			208	151			208	161			208	161
	209	172			209	155			209	166			209	166
	210	172			210	154			210	166			210	166
	211	172			211	153			211	164			211	164
	212	176			212	150			212	172			212	172
	213	174			213	151			213	169			213	169
	214	169			214	149			214	172			214	172
	215	167			215	146			215	168			215	168
	216	172			216	151			216	173			216	173
	217	179			217	145			217	173			217	173
	218	183			218	141			218	173			218	173
	219	186			219	142			219	174			219	174
	220	192			220	147			220	168			220	168
	221	195			221	148			221	168			221	168
	222	192			222	147			222	170			222	170
	223	195			223	146			223	178			223	178
	224	196			224	149			224	180			224	180
	225	204			225	145			225	180			225	180
	226	202			226	146			226	175			226	175
	227	202			227	142			227	178			227	178
	228	202			228	141			228	178			228	178
	229	204			229	142			229	178			229	178
	230	203			230	141			230	177			230	177
	231	198			231	144			231	177			231	177
	232	198			232	146			232	178			232	178
	233	198			233	146			233	175			233	175
	234	208			234	140			234	178			234	178
	235	207			235	134			235	183			235	183
	236	207			236	135			236	182			236	182
	237	206			237	138			237	182			237	182
	238	210			238	138			238	175			238	175
	239	210			239	137			239	177			239	177
	240	211			240	139			240	175			240	175
	241	213			241	137			241	175			241	175
	242	211			242	138			242	172			242	172
	243	214			243	139			243	174			243	174
	244	210			244	141			244	169			244	169
	245	213			245	137			245	171			245	171
	246	213			246	137			246	175			246	175
	247	210			247	135			247	178			247	178
	248	207			248	133			248	178			248	178
	249	204			249	130			249	179			249	179
	250	206			250	130			250	182			250	182
	251	207			251	132			251	185			251	185
	252	207			252	127			252	185			252	185
	253	203			253	126			253	168			253	168
	254	208			254	122			254	171			254	171
	255	204			255	120			255	162			255	162
	256	200			256	117			256	161			256	161
	257	199			257	117			257	158			257	158
	258	200			258	117			258	157			258	157
	259	200			259	110			259	154			259	154
	260	200			260	109			260	155			260	155
	261	203			261	108			261	156			261	156
	262	200			262	102			262	152			262	152
	263	204			263	107			263	157			263	157
	264	191			264	101			264	155			264	155
	265	192			265	101			265	137			265	137
	266	182			266	100			266	138			266	138
	267	181			267	96			267	132			267	132
	268	178			268	100			268	132			268	132
	269	183			269	101			269	130			269	130
	270	182			270	99			270	129			270	129
	271	184			271	97			271	133			271	133
	272	184			272	97			272	138			272	138
	273	183			273	98			273	139			273	139
	274	183			274	99			274	140			274	140
	275	183			275	99			275	141			275	141
	276	164			276	99			276	140			276	140
	277	173			277	99			277	139			277	139
	278	167			278	98			278	140			278	140
	279	167			279	98			279	141			279	141
	280	166			280	97			280	145			280	145
	281	165			281	91			281	147			281	147
	282	171			282	94			282	157			282	157
	283	173			283	97			283	154			283	154
	284	172			284	98			284	159			284	159
	285	176			285	98			285	163			285	163
	286	181			286	98			286	165			286	165
	287	179			287	99			287	163			287	163
	288	179			288	104			288	162			288	162
	289	181			289	104			289	160			289	160
	290	179			290	104			290	162			290	162
	291	179			291	103			291	161			291	161
	292	182			292	104			292	159			292	159
	293	181			293	103			293	159			293	159
	294	183			294	100			294	157			294	157
	295	187			295	101			295	157			295	157
	296	188			296	98			296	155			296	155
	297	192			297	98			297	154			297	154
	298	193			298	96			298	151			298	151
	299	191			299	94			299	153			299	153
	300	188			300	93			300	154			300	154
	301	189			301	91			301	153			301	153
	302	188			302	93			302	153			302	153
	303	187			303	93			303	147			303	147
	304	185			304	92			304	147			304	147
	305	184			305	90			305	147			305	147
	306	181			306	95			306	150			306	150
	307	179			307	95			307	151			307	151
	308	180			308	109			308	153			308	153
	309	172			309	109			309	150			309	150
	310	173			310	109			310	150			310	150
	311	173			311	109			311	150			311	150
	312	170			312	110			312	150			312	150
	313	166			313	110			313	150			313	150
	314	160			314	111			314	151			314	151
	315	163			315	113			315	150			315	150
	316	163			316	110			316	149			316	149
	317	165			317	109			317	152			317	152
	318	167			318	106			318	147			318	147
	319	166			319	104			319	145			319	145
	320	161			320	107			320	146			320	146
	321	164			321	106			321	148			321	148
	322	163			322	107			322	149			322	149
	323	166			323	102			323	147			323	147
	324	162			324	101			324	146			324	146
	325	161			325	101			325	142			325	142
	326	163			326	102			326	144			326	144
	327	163			327	102			327	143			327	143
	328	163			328	102			328	144			328	144
	329	159			329	100			329	140			329	140
	330	158			330	98			330	136			330	136
	331	158			331	98			331	136			331	136
	332	163			332	97			332	128			332	128
	333	163			333	96			333	122			333	122
	334	164			334	97			334	122			334	122
	335	164			335	96			335	120			335	120
	336	160			336	97			336	116			336	116
	337	158			337	97			337	115			337	115
	338	152			338	96			338	113			338	113
	339	150			339	93			339	113			339	113
	340	150			340	97			340	111			340	111
	341	146			341	98			341	111			341	111
	342	148			342	98			342	113			342	113
	343	146			343	98			343	111			343	111
	344	145			344	97			344	109			344	109
	345	144			345	96			345	106			345	106
	346	143			346	93			346	108			346	108
	347	144			347	95			347	104			347	104
	348	145			348	94			348	102			348	102
	349	144			349	95			349	101			349	101
	350	145			350	95			350	104			350	104
	351	142			351	94			351	104			351	104
	352	143			352	98			352	105			352	105
	353	135			353	99			353	100			353	100
	354	136			354	99			354	101			354	101
	355	136			355	101			355	103			355	103
	356	137			356	102			356	102			356	102
	357	134			357	102			357	102			357	102
	358	134			358	103			358	105			358	105
	359	127			359	105			359	105			359	105
	360	130			360	103			360	107			360	107
	361	131			361	103			361	107			361	107
	362	131			362	95			362	107			362	107
	363	133			363	89			363	98			363	98
	364	135			364	79			364	96			364	96
	365	134			365	81			365	83			365	83
	366	136			366	77			366	88			366	88
	367	135			367	87			367	84			367	84
	368	128			368	89			368	89			368	89
	369	121			369	91			369	93			369	93
	370	120			370	90			370	96			370	96
	371	110			371	89			371	95			371	95
	372	112			372	90			372	94			372	94
	373	108			373	89			373	94			373	94
	374	120			374	88			374	92			374	92
	375	123			375	88			375	92			375	92
	376	126			376	93			376	92			376	92
	377	126			377	94			377	96			377	96
	378	129			378	89			378	98			378	98
	379	128			379	88			379	94			379	94
	380	129			380	89			380	95			380	95
	381	130			381	89			381	95			381	95
	382	129			382	91			382	95			382	95
	383	139			383	90			383	99			383	99
	384	140			384	90			384	99			384	99
	385	137			385	91			385	99			385	99
	386	135			386	81			386	99			386	99
	387	136			387	80			387	96			387	96
	388	134			388	80			388	96			388	96
	389	138			389	80			389	96			389	96
	390	139			390	81			390	96			390	96
	391	140			391	82			391	97			391	97
	392	138			392	82			392	95			392	95
	393	130			393	82			393	94			393	94
	394	126			394	84			394	93			394	93
	395	125			395	83			395	94			395	94
	396	125			396	83			396	93			396	93
	397	128			397	83			397	91			397	91
	398	128			398	81			398	91			398	91
	399	129			399	82			399	92			399	92
	400	129			400	83			400	89			400	89
	401	126			401	76			401	87			401	87
	402	126			402	84			402	86			402	86
	403	125			403	85			403	86			403	86
	404	126			404	86			404	88			404	88
	405	126			405	86			405	89			405	89
	406	126			406	85			406	85			406	85
	407	126			407	86			407	89			407	89
	408	120			408	87			408	89			408	89
	409	125			409	85			409	91			409	91
	410	124			410	87			410	92			410	92
	411	127			411	86			411	90			411	90
	412	128			412	88			412	95			412	95
	413	121			413	89			413	95			413	95
	414	122			414	89			414	94			414	94
	415	120			415	91			415	94			415	94
	416	121			416	91			416	93			416	93
	417	123			417	91			417	94			417	94
	418	119			418	92			418	97			418	97
	419	116			419	90			419	98			419	98
	420	119			420	89			420	97			420	97
	421	119			421	90			421	97			421	97
	422	117			422	90			422	97			422	97
	423	115			423	88			423	98			423	98
	424	117			424	77			424	99			424	99
	425	114			425	78			425	98			425	98
	426	114			426	75			426	103			426	103
	427	113			427	75			427	103			427	103
	428	116			428	75			428	103			428	103
	429	111			429	76			429	99			429	99
	430	106			430	75			430	101			430	101
	431	103			431	76			431	98			431	98
	432	103			432	74			432	104			432	104
	433	98			433	75			433	102			433	102
	434	106			434	76			434	105			434	105
	435	107			435	76			435	106			435	106
	436	107			436	76			436	107			436	107
	437	105			437	76			437	103			437	103
	438	105			438	77			438	103			438	103
	439	105			439	77			439	103			439	103
	440	109			440	77			440	98			440	98
	441	108			441	76			441	100			441	100
	442	110			442	67			442	102			442	102
	443	112			443	68			443	104			443	104
	444	112			444	61			444	106			444	106
	445	112			445	68			445	105			445	105
	446	114			446	70			446	104			446	104
	447	113			447	70			447	102			447	102
	448	113			448	72			448	101			448	101
	449	104			449	73			449	100			449	100
	450	104			450	74			450	103			450	103
	451	101			451	79			451	104			451	104
	452	104			452	80			452	104			452	104
	453	105			453	80			453	106			453	106
	454	105			454	80			454	104			454	104
	455	106			455	80			455	107			455	107
	456	106			456	79			456	106			456	106
	457	109			457	77			457	107			457	107
	458	113			458	77			458	111			458	111
	459	111			459	77			459	111			459	111
	460	117			460	76			460	110			460	110
	461	117			461	76			461	110			461	110
	462	116			462	76			462	105			462	105
	463	114			463	73			463	108			463	108
	464	114			464	71			464	109			464	109
	465	113			465	70			465	108			465	108
	466	113			466	72			466	115			466	115
	467	111			467	72			467	115			467	115
	468	111			468	71			468	118			468	118
	469	111			469	72			469	116			469	116
	470	111			470	73			470	117			470	117
	471	109			471	73			471	118			471	118
	472	107			472	72			472	118			472	118
	473	108			473	71			473	116			473	116
	474	107			474	71			474	114			474	114
	475	107			475	72			475	114			475	114
	476	112			476	72			476	114			476	114
	477	111			477	68			477	113			477	113
	478	111			478	71			478	112			478	112
	479	109			479	72			479	112			479	112
	480	109			480	74			480	110			480	110
	481	108			481	73			481	106			481	106
	482	109			482	70			482	104			482	104
	483	107			483	70			483	102			483	102
	484	107			484	68			484	101			484	101
	485	112			485	58			485	102			485	102
	486	112			486	66			486	103			486	103
	487	108			487	68			487	102			487	102
	488	106			488	68			488	99			488	99
	489	109			489	69			489	97			489	97
	490	107			490	69			490	90			490	90
	491	108			491	71			491	96			491	96
	492	98			492	72			492	100			492	100
	493	105			493	71			493	98			493	98
	494	107			494	75			494	97			494	97
	495	108			495	75			495	99			495	99
	496	104			496	74			496	99			496	99
	497	112			497	74			497	99			497	99
	498	114			498	74			498	99			498	99
	499	109			499	75			499	100			499	100
	500	108			500	75			500	100			500	100
	501	115			501	76			501	96			501	96
	502	115			502	76			502	98			502	98
	503	115			503	77			503	96			503	96
	504	117			504	79			504	95			504	95
	505	117			505	80			505	92			505	92
	506	116			506	80			506	92			506	92
	507	114			507	81			507	91			507	91
	508	116			508	81			508	95			508	95
	509	115			509	81			509	95			509	95
	510	116			510	82			510	95			510	95
	511	116			511	85			511	94			511	94
	512	117			512	85			512	94			512	94
	513	116			513	83			513	95			513	95
	514	116			514	91			514	95			514	95
	515	114			515	92			515	95			515	95
	516	111			516	91			516	94			516	94
	517	113			517	91			517	93			517	93
	518	112			518	86			518	90			518	90
	519	112			519	88			519	104			519	104
	520	108			520	87			520	108			520	108
	521	112			521	83			521	109			521	109
	522	112			522	88			522	110			522	110
	523	110			523	88			523	108			523	108
	524	109			524	85			524	115			524	114
	525	107			525	83			525	110			525	109
	526	110			526	81			526	106			526	105
	527	107			527	83			527	110			527	109
	528	102			528	83			528	108			528	110
	529	106			529	83			529	108			529	113
	530	109			530	84			530	105			530	110
	531	109			531	82			531	99			531	104
	532	106			532	80			532	102			532	103
	533	104			533	80			533	109			533	101
	534	105			534	79			534	112			534	101
	535	101			535	80			535	133			535	103
	536	99			536	79			536	183			536	105
	537	99			537	79			537	218			537	113
	538	98			538	78			538	276			538	129
	539	96			539	77			539	289			539	144
	540	97			540	79			540	304			540	162
	541	95			541	82			541	325			541	165
	542	96			542	81			542	381			542	171
	543	96			543	78			543	402			543	173
	544	97			544	72			544	409			544	204
	545	97			545	74			545	417			545	208
	546	95			546	74			546	453			546	212
	547	92			547	72			547	634			547	217
	548	93			548	72			548	641			548	231
	549	87			549	72			549	684			549	303
	550	87			550	72			550	690			550	305
	551	86			551	72			551	707			551	321
	552	78			552	72			552	713			552	325
	553	79			553	71			553	728			553	333
	554	78			554	63			554	740			554	333
	555	79			555	63			555	745			555	344
	556	79			556	58			556	758			556	351
	557	79			557	59			557	777			557	352
	558	83			558	57			558	785			558	357
	559	82			559	57			559	810			559	362
	560	81			560	58			560	815			560	367
	561	80			561	58			561	823			561	379
	562	68			562	56			562	834			562	380
	563	71			563	56			563	836			563	386
	564	65			564	54			564	838			564	390
	565	69			565	58			565	840			565	396
	566	65			566	57			566	837			566	397
	567	68			567	60			567	860			567	398
	568	71			568	60			568	873			568	397
	569	73			569	56			569	876			569	410
	570	77			570	57			570	879			570	413
	571	81			571	57			571	877			571	416
	572	82			572	57			572	879			572	415
	573	83			573	58			573	859			573	412
	574	78			574	58			574	873			574	410
	575	79			575	58			575	877			575	393
	576	80			576	57			576	884			576	395
	577	78			577	57			577	872			577	394
	578	81			578	55			578	875			578	394
	579	82			579	52			579	788			579	386
	580	82			580	52			580	820			580	388
	581	82			581	52			581	818			581	325
	582	82			582	56			582	806			582	332
	583	83			583	56			583	811			583	329
	584	81			584	56			584	804			584	318
	585	81			585	57			585	805			585	322
	586	79			586	60			586	804			586	314
	587	79			587	64			587	801			587	310
	588	80			588	62			588	811			588	306
	589	83			589	67			589	815			589	312
	590	85			590	74			590	807			590	311
	591	98			591	99			591	816			591	302
	592	97			592	141			592	823			592	306
	593	97			593	169			593	809			593	310
	594	101			594	231			594	794			594	308
	595	123			595	258			595	771			595	313
	596	123			596	280			596	771			596	308
	597	143			597	310			597	768			597	284
	598	175			598	356			598	743			598	287
	599	175			599	371			599	741			599	286
	600	246			600	377			600	733			600	271
	601	389			601	388			601	725			601	269
	602	388			602	413			602	720			602	263
	603	515			603	567			603	718			603	259
	604	756			604	582			604	710			604	256
	605	827			605	639			605	711			605	252
	606	899			606	648			606	697			606	243
	607	999			607	659			607	687			607	243
	608	1099			608	663			608	679			608	238
	609	1185			609	675			609	682			609	240
	610	1209			610	681			610	660			610	234
	611	1243			611	684			611	660			611	235
	612	1340			612	698			612	660			612	226
	613	1821			613	713			613	660			613	226
	614	1880			614	732			614	663			614	226
	615	2031			615	756			615	636			615	226
	616	2063			616	759			616	636			616	226
	617	2105			617	767			617	636			617	226
	618	2140			618	771			618	636			618	216
	619	2206			619	777			619	636			619	216
	620	2251			620	778			620	636			620	216
	621	2260			621	781			621	636			621	212
	622	2308			622	777			622	636			622	212
	623	2359			623	805			623	636			623	212
	624	2402			624	815			624	637			624	213
	625	2478			625	817			625	566			625	199
	626	2493			626	818			626	566			626	189
	627	2549			627	821			627	566			627	191
	628	2547			628	821			628	566			628	188
	629	2595			629	803			629	566			629	188
	630	2614			630	816			630	566			630	191
	631	2625			631	825			631	566			631	206
	632	2639			632	826			632	566			632	205
	633	2629			633	818			633	566			633	203
	634	2703			634	823			634	566			634	203
	635	2724			635	744			635	567			635	203
	636	2737			636	745			636	536			636	207
	637	2740			637	786			637	536			637	210
	638	2733			638	780			638	536			638	215
	639	2728			639	767			639	536			639	198
	640	2688			640	779			640	536			640	201
	641	2709			641	786			641	536			641	201
	642	2734			642	793			642	536			642	200
	643	2738			643	790			643	539			643	200
	644	2700			644	803			644	492			644	203
	645	2710			645	809			645	493			645	199
	646	2489			646	795			646	464			646	199
	647	2589			647	810			647	464			647	199
	648	2584			648	812			648	464			648	199
	649	2556			649	803			649	464			649	199
	650	2613			650	793			650	464			650	200
	651	2606			651	777			651	464			651	191
	652	2604			652	778			652	464			652	191
	653	2584			653	786			653	464			653	194
	654	2589			654	760			654	464			654	171
	655	2605			655	754			655	466			655	171
	656	2556			656	752			656	423			656	171
	657	2629			657	750			657	423			657	171
	658	2631			658	743			658	431			658	171
	659	2580			659	741			659	428			659	171
	660	2629			660	734			660	362			660	180
	661	2586			661	745			661	364			661	190
	662	2537			662	746			662	368			662	196
	663	2561			663	730			663	354			663	213
	664	2566			664	735			664	345			664	216
	665	2517			665	745			665	348			665	218
	666	2506			666	712			666	300			666	221
	667	2494			667	707			667	290			667	221
	668	2475			668	631			668	291			668	223
	669	2465			669	631			669	284			669	261
	670	2460			670	612			670	296			670	285
	671	2438			671	598			671	276			671	299
	672	2408			672	586			672	279			672	307
	673	2376			673	560			673	275			673	329
	674	2429			674	537			674	289			674	329
	675	2452			675	512			675	297			675	329
	676	2357			676	512			676	284			676	330
	677	2333			677	512			677	284			677	336
	678	2344			678	512			678	304			678	353
	679	2131			679	512			679	300			679	363
	680	2131			680	522			680	320			680	366
	681	2131			681	521			681	333			681	367
	682	2131			682	530			682	339			682	371
	683	2131			683	541			683	343			683	390
	684	2131			684	542			684	346			684	393
	685	2131			685	522			685	349			685	393
	686	2133			686	441			686	401			686	391
	687	2065			687	444			687	422			687	391
	688	1976			688	390			688	442			688	395
	689	1870			689	430			689	453			689	407
	690	1870			690	434			690	489			690	409
	691	1898			691	438			691	490			691	412
	692	1861			692	436			692	490			692	406
	693	1806			693	436			693	498			693	405
	694	1806			694	428			694	502			694	405
	695	1806			695	441			695	514			695	408
	696	1866			696	442			696	526			696	395
	697	1794			697	439			697	533			697	390
	698	1845			698	442			698	532			698	385
	699	1717			699	443			699	531			699	388
	700	1713			700	438			700	563			700	393
	701	1703			701	482			701	566			701	388
	702	1672			702	506			702	574			702	401
	703	1461			703	516			703	573			703	401
	704	1405			704	511			704	573			704	406
	705	1425			705	520			705	573			705	398
	706	1334			706	546			706	573			706	393
	707	1335			707	548			707	580			707	391
	708	1342			708	551			708	603			708	390
	709	1303			709	558			709	608			709	393
	710	1240			710	570			710	613			710	389
	711	1240			711	584			711	612			711	373
	712	1240			712	595			712	608			712	384
	713	1254			713	599			713	607			713	384
	714	1231			714	595			714	622			714	389
	715	1213			715	587			715	601			715	394
	716	1213			716	620			716	592			716	392
	717	1230			717	622			717	583			717	392
	718	1278			718	626			718	583			718	392
	719	1273			719	619			719	601			719	392
	720	1266			720	619			720	587			720	392
	721	1251			721	619			721	598			721	392
	722	1244			722	624			722	595			722	396
	723	1215			723	635			723	593			723	386
	724	1315			724	632			724	579			724	386
	725	1379			725	632			725	578			725	386
	726	1399			726	632			726	579			726	390
	727	1420			727	640			727	576			727	389
	728	1478			728	635			728	579			728	388
	729	1468			729	626			729	572			729	389
	730	1451			730	609			730	558			730	395
	731	1465			731	596			731	569			731	372
	732	1489			732	613			732	570			732	392
	733	1527			733	583			733	571			733	376
	734	1564			734	583			734	581			734	375
	735	1561			735	577			735	571			735	334
	736	1554			736	575			736	571			736	414
	737	1543			737	593			737	571			737	423
	738	1608			738	580			738	571			738	425
	739	1592			739	588			739	571			739	416
	740	1611			740	588			740	571			740	418
	741	1624			741	587			741	571			741	395
	742	1609			742	565			742	578			742	409
	743	1609			743	566			743	568			743	404
	744	1609			744	561			744	566			744	406
	745	1619			745	558			745	561			745	395
	746	1644			746	561			746	558			746	403
	747	1635			747	555			747	558			747	396
	748	1635			748	538			748	512			748	396
	749	1635			749	543			749	529			749	397
	750	1651			750	541			750	516			750	397
	751	1660			751	551			751	498			751	406
	752	1644			752	553			752	445			752	425
	753	1606			753	538			753	511			753	448
	754	1610			754	538			754	520			754	471
	755	1597			755	538			755	524			755	478
	756	1620			756	538			756	516			756	485
	757	1562			757	538			757	520			757	477
	758	1524			758	538			758	475			758	503
	759	1508			759	544			759	490			759	501
	760	1507			760	531			760	479			760	496
	761	1517			761	534			761	477			761	496
	762	1449			762	532			762	461			762	497
	763	1472			763	531			763	472			763	500
	764	1462			764	531			764	465			764	551
	765	1448			765	496			765	471			765	651
	766	1409			766	517			766	485			766	678
	767	1383			767	505			767	522			767	713
	768	1391			768	502			768	553			768	714
	769	1387			769	466			769	613			769	721
	770	1387			770	580			770	632			770	723
	771	1362			771	585			771	638			771	732
	772	1322			772	585			772	644			772	738
	773	1342			773	579			773	691			773	723
	774	1337			774	593			774	705			774	726
	775	1332			775	574			775	706			775	735
	776	1276			776	581			776	716			776	730
	777	1249			777	559			777	758			777	745
	778	1249			778	555			778	968			778	740
	779	1249			779	543			779	1000			779	752
	780	1249			780	545			780	1070			780	753
	781	1249			781	544			781	1074			781	757
	782	1249			782	545			782	1082			782	760
	783	1249			783	570			783	1092			783	749
	784	1249			784	631			784	1106			784	738
	785	1255			785	684			785	1119			785	746
	786	1244			786	790			786	1104			786	746
	787	1244			787	817			787	1125			787	748
	788	1244			788	854			788	1143			788	743
	789	1249			789	887			789	1146			789	736
	790	1253			790	950			790	1162			790	730
	791	1247			791	961			791	1161			791	701
	792	1241			792	979			792	1184			792	700
	793	1240			793	991			793	1178			793	709
	794	1161			794	1040			794	1195			794	706
	795	1163			795	1321			795	1211			795	700
	796	1109			796	1344			796	1216			796	703
	797	1097			797	1472			797	1201			797	621
	798	948			798	1481			798	1188			798	633
	799	1109			799	1530			799	1220			799	623
	800	1138			800	1551			800	1228			800	601
	801	1137			801	1587			801	1233			801	614
	802	1127			802	1609			802	1227			802	601
	803	1138			803	1615			803	1225			803	582
	804	1076			804	1662			804	1214			804	577
	805	1098			805	1690			805	1181			805	574
	806	1085			806	1696			806	1186			806	575
	807	1079			807	1730			807	1201			807	567
	808	1060			808	1726			808	1205			808	570
	809	1053			809	1774			809	1193			809	569
	810	1053			810	1760			810	1196			810	562
	811	1053			811	1777			811	1118			811	562
	812	1053			812	1798			812	1152			812	564
	813	1053			813	1805			813	1128			813	555
	814	1088			814	1792			814	1087			814	537
	815	1072			815	1783			815	1113			815	532
	816	1077			816	1829			816	1111			816	517
	817	1066			817	1847			817	1109			817	482
	818	1112			818	1859			818	1111			818	476
	819	1291			819	1850			819	1124			819	474
	820	1428			820	1853			820	1143			820	467
	821	1753			821	1843			821	1140			821	463
	822	1838			822	1812			822	1182			822	459
	823	1902			823	1833			823	1191			823	456
	824	1972			824	1860			824	1213			824	444
	825	2154			825	1869			825	1202			825	434
	826	2222			826	1858			826	1191			826	425
	827	2258			827	1872			827	1200			827	423
	828	2313			828	1747			828	1213			828	410
	829	2451			829	1819			829	1197			829	390
	830	3115			830	1815			830	1198			830	390
	831	3179			831	1796			831	1197			831	390
	832	3356			832	1868			832	1191			832	394
	833	3447			833	1891			833	1189			833	388
	834	3500			834	1886			834	1191			834	388
	835	3553			835	1882			835	1196			835	388
	836	3690			836	1908			836	1192			836	388
	837	3724			837	1942			837	1177			837	388
	838	3737			838	1950			838	1177			838	392
	839	3846			839	2035			839	1177			839	375
	840	3925			840	2073			840	1177			840	350
	841	3978			841	2090			841	1180			841	350
	842	4081			842	2087			842	1216			842	343
	843	4082			843	2079			843	1230			843	346
	844	4071			844	2080			844	1210			844	341
	845	4153			845	2086			845	1210			845	328
	846	4136			846	2059			846	1210			846	338
	847	4136			847	2056			847	1210			847	337
	848	4176			848	2062			848	1210			848	344
	849	4217			849	2058			849	1220			849	335
	850	4233			850	2055			850	1200			850	243
	851	4217			851	2053			851	1200			851	217
	852	4190			852	2065			852	1200			852	224
	853	4271			853	2063			853	1200			853	182
	854	4323			854	2070			854	1200			854	173
	855	4361			855	2098			855	1200			855	168
	856	4359			856	2094			856	1200			856	168
	857	4331			857	2094			857	1200			857	168
	858	4317			858	2094			858	1200			858	168
	859	4224			859	2094			859	1204			859	168
	860	4235			860	2094			860	1141			860	168
	861	4314			861	2094			861	1141			861	176
	862	4304			862	2108			862	1141			862	180
	863	4329			863	2076			863	1141			863	179
	864	4304			864	2076			864	1141			864	182
	865	4332			865	2076			865	1141			865	182
	866	4112			866	2084			866	1141			866	182
	867	4117			867	2070			867	1141			867	182
	868	4229			868	2070			868	1141			868	200
	869	4199			869	2070			869	1144			869	208
	870	4149			870	2070			870	1115			870	226
	871	4314			871	2070			871	1115			871	233
	872	4321			872	2070			872	1115			872	237
	873	4300			873	2070			873	1115			873	240
	874	4281			874	2070			874	1121			874	244
	875	4334			875	2070			875	1109			875	243
	876	4395			876	2070			876	1076			876	278
	877	4365			877	2078			877	1061			877	296
	878	4628			878	2013			878	1031			878	308
	879	4702			879	2013			879	1031			879	315
	880	4660			880	2013			880	1031			880	346
	881	4742			881	2028			881	1031			881	345
	882	4711			882	1934			882	1078			882	350
	883	4679			883	1934			883	1068			883	354
	884	4692			884	1934			884	1073			884	363
	885	4720			885	1934			885	1081			885	382
	886	4656			886	1944			886	1057			886	390
	887	4629			887	1903			887	1057			887	390
	888	4650			888	1821			888	1100			888	389
	889	4663			889	1835			889	1078			889	390
	890	4661			890	1812			890	1025			890	391
	891	4649			891	1844			891	1071			891	413
	892	4646			892	1814			892	946			892	417
	893	4621			893	1773			893	979			893	421
	894	4681			894	1772			894	985			894	419
	895	4662			895	1778			895	950			895	419
	896	4615			896	1765			896	980			896	419
	897	4664			897	1713			897	965			897	419
	898	4761			898	1453			898	1006			898	419
	899	4701			899	1453			899	995			899	422
	900	4706			900	1463			900	995			900	442
	901	4534			901	1435			901	995			901	445
	902	4534			902	1218			902	1027			902	447
	903	4534			903	1249			903	1017			903	449
	904	4541			904	1193			904	1017			904	441
	905	4279			905	1178			905	1017			905	436
	906	3951			906	1168			906	1017			906	450
	907	3786			907	1160			907	1040			907	446
	908	3762			908	1091			908	1036			908	444
	909	3785			909	1073			909	1036			909	445
	910	3741			910	1064			910	1036			910	445
	911	3539			911	1059			911	1036			911	460
	912	3539			912	1052			912	1036			912	456
	913	3539			913	1056			913	1039			913	468
	914	3639			914	1019			914	1031			914	462
	915	3478			915	1069			915	1031			915	463
	916	3425			916	1093			916	1031			916	452
	917	3318			917	1112			917	1031			917	458
	918	3180			918	1119			918	1051			918	460
	919	2843			919	1145			919	1026			919	454
	920	2694			920	1128			920	1032			920	454
	921	2747			921	1105			921	1037			921	453
	922	2592			922	1103			922	1026			922	446
	923	2615			923	1117			923	1034			923	449
	924	2422			924	1132			924	1032			924	451
	925	2226			925	1145			925	1003			925	454
	926	2122			926	1140			926	1078			926	464
	927	2122			927	1140			927	1099			927	459
	928	2122			928	1148			928	1132			928	459
	929	2122			929	1137			929	1147			929	459
	930	2122			930	1124			930	1177			930	459
	931	2122			931	1149			931	1164			931	459
	932	2122			932	1151			932	1152			932	459
	933	2218			933	1158			933	1146			933	464
	934	2064			934	1145			934	1152			934	455
	935	2025			935	1145			935	1170			935	450
	936	2025			936	1145			936	1183			936	449
	937	2049			937	1145			937	1187			937	450
	938	1886			938	1145			938	1192			938	452
	939	1909			939	1151			939	1178			939	424
	940	1909			940	1163			940	1193			940	438
	941	1911			941	1154			941	1191			941	419
	942	1926			942	1154			942	1198			942	415
	943	1934			943	1154			943	1185			943	366
	944	1905			944	1162			944	1185			944	414
	945	2026			945	1165			945	1185			945	417
	946	2080			946	1153			946	1185			946	419
	947	2122			947	1116			947	1185			947	411
	948	2154			948	1091			948	1188			948	419
	949	2232			949	1096			949	1200			949	392
	950	2199			950	1046			950	1193			950	414
	951	2176			951	1007			951	1193			951	414
	952	2184			952	983			952	1193			952	413
	953	2204			953	979			953	1198			953	409
	954	2233			954	979			954	1201			954	417
	955	2258			955	938			955	1173			955	419
	956	2263			956	944			956	1161			956	416
	957	2262			957	940			957	1144			957	420
	958	2259			958	935			958	1156			958	420
	959	2323			959	897			959	1094			959	440
	960	2311			960	885			960	1069			960	455
	961	2324			961	878			961	1048			961	478
	962	2297			962	860			962	1047			962	488
	963	2297			963	862			963	1044			963	500
	964	2297			964	853			964	1002			964	512
	965	2297			965	830			965	1029			965	530
	966	2297			966	838			966	1027			966	524
	967	2311			967	835			967	1015			967	524
	968	2331			968	827			968	978			968	528
	969	2322			969	807			969	971			969	555
	970	2322			970	795			970	968			970	666
	971	2322			971	795			971	959			971	686
	972	2322			972	795			972	960			972	721
	973	2322			973	795			973	945			973	719
	974	2340			974	795			974	921			974	716
	975	2343			975	800			975	926			975	726
	976	2318			976	777			976	923			976	738
	977	2272			977	777			977	930			977	743
	978	2243			978	777			978	902			978	730
	979	2261			979	777			979	888			979	743
	980	2118			980	786			980	888			980	751
	981	2034			981	779			981	888			981	744
	982	2007			982	768			982	888			982	757
	983	2004			983	764			983	888			983	754
	984	2007			984	766			984	888			984	763
	985	1910			985	688			985	892			985	760
	986	1933			986	707			986	878			986	764
	987	1923			987	657			987	880			987	761
	988	1913			988	639			988	870			988	752
	989	1837			989	559			989	865			989	742
	990	1810			990	644			990	862			990	747
	991	1806			991	639			991	802			991	741
	992	1783			992	635			992	813			992	744
	993	1779			993	625			993	750			993	731
	994	1766			994	626			994	726			994	726
	995	1735			995	593			995	626			995	716
	996	1766			996	616			996	672			996	678
	997	1768			997	592			997	664			997	681
	998	1786			998	588			998	653			998	688
	999	1731			999	563			999	628			999	684
	1000	1642			1000	584			1000	623			1000	674
	1001	1642			1001	580			1001	541			1001	678
	1002	1642			1002	580			1002	562			1002	605
	1003	1642			1003	590			1003	544			1003	614
	1004	1642			1004	636			1004	534			1004	594
	1005	1642			1005	667			1005	500			1005	564
	1006	1648			1006	753			1006	498			1006	566
	1007	1623			1007	780			1007	498			1007	554
	1008	1614			1008	800			1008	498			1008	543
	1009	1600			1009	829			1009	498			1009	531
	1010	1585			1010	870			1010	498			1010	527
	1011	1573			1011	875			1011	498			1011	519
	1012	1484			1012	880			1012	498			1012	492
	1013	1482			1013	902			1013	527			1013	487
	1014	1376			1014	959			1014	524			1014	483
	1015	1351			1015	1241			1015	524			1015	479
	1016	1199			1016	1276			1016	541			1016	462
	1017	1359			1017	1367			1017	533			1017	441
	1018	1380			1018	1375			1018	578			1018	436
	1019	1381			1019	1451			1019	618			1019	416
	1020	1348			1020	1465			1020	693			1020	381
	1021	1366			1021	1492			1021	716			1021	375
	1022	1227			1022	1518			1022	736			1022	370
	1023	1284			1023	1533			1023	749			1023	361
	1024	1269			1024	1562			1024	802			1024	353
	1025	1272			1025	1596			1025	800			1025	340
	1026	1225			1026	1605			1026	805			1026	334
	1027	1268			1027	1635			1027	821			1027	322
	1028	1260			1028	1634			1028	870			1028	311
	1029	1268			1029	1673			1029	1119			1029	301
	1030	1294			1030	1664			1030	1141			1030	302
	1031	1438			1031	1664			1031	1229			1031	284
	1032	1528			1032	1685			1032	1227			1032	255
	1033	1722			1033	1704			1033	1238			1033	255
	1034	1817			1034	1706			1034	1241			1034	251
	1035	1883			1035	1693			1035	1264			1035	248
	1036	1936			1036	1678			1036	1307			1036	249
	1037	2045			1037	1710			1037	1308			1037	238
	1038	2077			1038	1734			1038	1335			1038	238
	1039	2111			1039	1746			1039	1370			1039	226
	1040	2145			1040	1741			1040	1388			1040	231
	1041	2284			1041	1734			1041	1413			1041	210
	1042	2965			1042	1728			1042	1415			1042	199
	1043	3021			1043	1701			1043	1442			1043	192
	1044	3183			1044	1703			1044	1460			1044	171
	1045	3221			1045	1740			1045	1468			1045	169
	1046	3328			1046	1745			1046	1468			1046	159
	1047	3350			1047	1726			1047	1466			1047	149
	1048	3348			1048	1726			1048	1453			1048	149
	1049	3429			1049	1735			1049	1480			1049	151
	1050	3595			1050	1750			1050	1501			1050	140
	1051	3677			1051	1660			1051	1508			1051	102
	1052	3755			1052	1729			1052	1506			1052	96
	1053	3821			1053	1718			1053	1505			1053	98
	1054	3874			1054	1681			1054	1488			1054	104
	1055	3952			1055	1805			1055	1442			1055	105
	1056	3948			1056	1823			1056	1442			1056	106
	1057	4003			1057	1828			1057	1472			1057	106
	1058	3979			1058	1825			1058	1479			1058	106
	1059	4002			1059	1825			1059	1469			1059	106
	1060	4043			1060	1864			1060	1470			1060	106
	1061	4057			1061	1866			1061	1387			1061	106
	1062	4032			1062	1938			1062	1433			1062	106
	1063	4032			1063	1972			1063	1408			1063	106
	1064	4055			1064	1959			1064	1379			1064	106
	1065	4018			1065	1974			1065	1399			1065	111
	1066	4001			1066	1976			1066	1397			1066	131
	1067	4126			1067	1980			1067	1396			1067	137
	1068	4172			1068	2000			1068	1392			1068	166
	1069	4193			1069	2008			1069	1405			1069	175
	1070	4176			1070	1972			1070	1423			1070	179
	1071	4149			1071	1969			1071	1408			1071	189
	1072	4121			1072	1981			1072	1432			1072	193
	1073	4028			1073	1985			1073	1442			1073	200
	1074	4045			1074	1976			1074	1449			1074	253
	1075	4040			1075	1965			1075	1438			1075	279
	1076	4040			1076	1959			1076	1420			1076	302
	1077	4040			1077	1969			1077	1423			1077	310
	1078	4040			1078	1973			1078	1434			1078	335
	1079	4040			1079	2015			1079	1422			1079	336
	1080	4040			1080	2034			1080	1422			1080	337
	1081	4128			1081	2048			1081	1433			1081	341
	1082	4118			1082	2061			1082	1430			1082	352
	1083	4156			1083	2065			1083	1420			1083	375
	1084	4127			1084	2015			1084	1417			1084	385
	1085	4156			1085	1946			1085	1433			1085	389
	1086	3950			1086	1956			1086	1428			1086	390
	1087	4082			1087	1934			1087	1414			1087	395
	1088	4016			1088	1863			1088	1418			1088	422
	1089	3911			1089	1863			1089	1477			1089	428
	1090	4030			1090	1863			1090	1471			1090	437
	1091	4090			1091	1863			1091	1459			1091	439
	1092	4088			1092	1863			1092	1459			1092	459
	1093	4060			1093	1863			1093	1459			1093	459
	1094	4147			1094	1875			1094	1459			1094	462
	1095	4198			1095	1866			1095	1459			1095	465
	1096	4159			1096	1954			1096	1459			1096	461
	1097	4407			1097	1906			1097	1459			1097	461
	1098	4474			1098	1942			1098	1459			1098	476
	1099	4432			1099	1967			1099	1468			1099	479
	1100	4597			1100	1918			1100	1416			1100	487
	1101	4600			1101	1959			1101	1416			1101	485
	1102	4575			1102	2050			1102	1416			1102	485
	1103	4627			1103	2027			1103	1416			1103	489
	1104	4724			1104	1946			1104	1416			1104	482
	1105	4695			1105	1733			1105	1416			1105	493
	1106	4718			1106	1693			1106	1416			1106	502
	1107	4785			1107	1614			1107	1418			1107	502
	1108	4802			1108	1658			1108	1379			1108	495
	1109	4786			1109	1440			1109	1389			1109	499
	1110	4790			1110	1491			1110	1358			1110	504
	1111	4763			1111	1485			1111	1358			1111	504
	1112	4913			1112	1452			1112	1358			1112	504
	1113	4923			1113	1394			1113	1360			1113	500
	1114	4919			1114	1401			1114	1277			1114	493
	1115	4932			1115	1406			1115	1277			1115	499
	1116	5035			1116	1399			1116	1277			1116	501
	1117	5030			1117	1384			1117	1277			1117	509
	1118	5048			1118	1393			1118	1277			1118	521
	1119	4834			1119	1390			1119	1281			1119	513
	1120	4834			1120	1332			1120	1224			1120	513
	1121	4834			1121	1408			1121	1224			1121	513
	1122	4834			1122	1430			1122	1224			1122	513
	1123	4834			1123	1454			1123	1224			1123	513
	1124	4836			1124	1462			1124	1240			1124	513
	1125	4767			1125	1486			1125	1157			1125	513
	1126	4532			1126	1463			1126	1157			1126	513
	1127	4422			1127	1466			1127	1157			1127	513
	1128	4362			1128	1438			1128	1205			1128	513
	1129	4255			1129	1437			1129	1169			1129	513
	1130	4235			1130	1445			1130	1169			1130	515
	1131	4236			1131	1459			1131	1169			1131	496
	1132	4250			1132	1473			1132	1169			1132	499
	1133	4134			1133	1470			1133	1188			1133	499
	1134	4065			1134	1464			1134	1166			1134	494
	1135	4017			1135	1449			1135	1148			1135	493
	1136	3664			1136	1468			1136	1148			1136	458
	1137	3629			1137	1468			1137	1148			1137	465
	1138	3517			1138	1480			1138	1170			1138	450
	1139	3495			1139	1461			1139	1137			1139	447
	1140	3448			1140	1461			1140	1240			1140	404
	1141	3426			1141	1461			1141	1195			1141	458
	1142	3404			1142	1461			1142	1204			1142	462
	1143	3404			1143	1461			1143	1156			1143	463
	1144	3404			1144	1462			1144	1176			1144	459
	1145	3404			1145	1469			1145	1051			1145	464
	1146	3404			1146	1458			1146	1080			1146	433
	1147	3404			1147	1458			1147	1074			1147	450
	1148	3404			1148	1458			1148	1024			1148	447
	1149	3404			1149	1470			1149	1055			1149	449
	1150	3404			1150	1471			1150	1052			1150	422
	1151	3404			1151	1449			1151	1052			1151	419
	1152	3431			1152	1415			1152	1052			1152	419
	1153	3163			1153	1392			1153	1109			1153	419
	1154	3193			1154	1405			1154	1097			1154	419
	1155	2928			1155	1363			1155	1097			1155	419
	1156	2974			1156	1332			1156	1097			1156	419
	1157	2986			1157	1319			1157	1097			1157	419
	1158	2990			1158	1320			1158	1097			1158	443
	1159	3013			1159	1324			1159	1097			1159	444
	1160	3025			1160	1302			1160	1097			1160	446
	1161	2999			1161	1318			1161	1097			1161	459
	1162	3200			1162	1312			1162	1147			1162	504
	1163	3313			1163	1307			1163	1143			1163	545
	1164	3407			1164	1265			1164	1143			1164	598
	1165	3438			1165	1263			1165	1143			1165	620
	1166	3514			1166	1262			1166	1143			1166	641
	1167	3502			1167	1246			1167	1164			1167	652
	1168	3482			1168	1245			1168	1123			1168	708
	1169	3490			1169	1236			1169	1123			1169	721
	1170	3510			1170	1204			1170	1123			1170	726
	1171	3566			1171	1219			1171	1123			1171	737
	1172	3581			1172	1210			1172	1123			1172	783
	1173	3583			1173	1180			1173	1123			1173	1061
	1174	3571			1174	1190			1174	1123			1174	1088
	1175	3578			1175	1175			1175	1123			1175	1169
	1176	3564			1176	1175			1176	1123			1176	1160
	1177	3635			1177	1175			1177	1133			1177	1174
	1178	3591			1178	1175			1178	1127			1178	1197
	1179	3620			1179	1175			1179	1127			1179	1206
	1180	3654			1180	1178			1180	1127			1180	1226
	1181	3593			1181	1135			1181	1145			1181	1236
	1182	3593			1182	1130			1182	1129			1182	1235
	1183	3593			1183	1117			1183	1139			1183	1261
	1184	3593			1184	1110			1184	1142			1184	1291
	1185	3607			1185	1095			1185	1131			1185	1301
	1186	3634			1186	1017			1186	1144			1186	1334
	1187	3637			1187	1012			1187	1144			1187	1338
	1188	3623			1188	890			1188	1121			1188	1362
	1189	3623			1189	848			1189	1214			1189	1356
	1190	3633			1190	702			1190	1246			1190	1377
	1191	3583			1191	736			1191	1294			1191	1395
	1192	3497			1192	707			1192	1312			1192	1398
	1193	3453			1193	703			1193	1344			1193	1397
	1194	3491			1194	695			1194	1340			1194	1390
	1195	3295			1195	699			1195	1324			1195	1418
	1196	3202			1196	623			1196	1320			1196	1440
	1197	3161			1197	666			1197	1325			1197	1448
	1198	3154			1198	631			1198	1344			1198	1447
	1199	3159			1199	636			1199	1351			1199	1443
	1200	2907			1200	582			1200	1352			1200	1436
	1201	2930			1201	615			1201	1346			1201	1389
	1202	2887			1202	614			1202	1332			1202	1396
	1203	2850			1203	608			1203	1357			1203	1421
	1204	2691			1204	619			1204	1359			1204	1424
	1205	2643			1205	645			1205	1378			1205	1413
	1206	2596			1206	689			1206	1366			1206	1413
	1207	2510			1207	766			1207	1376			1207	1417
	1208	2510			1208	790			1208	1390			1208	1427
	1209	2502			1209	811			1209	1385			1209	1360
	1210	2448			1210	836			1210	1380			1210	1424
	1211	2467			1211	873			1211	1362			1211	1401
	1212	2460			1212	888			1212	1362			1212	1372
	1213	2451			1213	889			1213	1362			1213	1404
	1214	2453			1214	915			1214	1367			1214	1420
	1215	2373			1215	978			1215	1344			1215	1416
	1216	2373			1216	1286			1216	1326			1216	1415
	1217	2373			1217	1312			1217	1338			1217	1422
	1218	2373			1218	1459			1218	1287			1218	1434
	1219	2373			1219	1474			1219	1300			1219	1417
	1220	2373			1220	1535			1220	1273			1220	1452
	1221	2388			1221	1549			1221	1253			1221	1468
	1222	2328			1222	1589			1222	1255			1222	1458
	1223	2328			1223	1680			1223	1257			1223	1478
	1224	2328			1224	1741			1224	1219			1224	1479
	1225	2328			1225	1826			1225	1230			1225	1474
	1226	2339			1226	1870			1226	1221			1226	1482
	1227	2330			1227	1901			1227	1217			1227	1505
	1228	2320			1228	1942			1228	1175			1228	1487
	1229	2301			1229	1939			1229	1159			1229	1496
	1230	2296			1230	1980			1230	1159			1230	1501
	1231	2115			1231	1977			1231	1148			1231	1498
	1232	2100			1232	1990			1232	1147			1232	1492
	1233	1957			1233	2012			1233	1148			1233	1483
	1234	1912			1234	2017			1234	1112			1234	1491
	1235	1721			1235	2009			1235	1125			1235	1493
	1236	1893			1236	1997			1236	1117			1236	1477
	1237	1913			1237	2045			1237	1117			1237	1511
	1238	1893			1238	2058			1238	1110			1238	1522
	1239	1852			1239	2077			1239	1063			1239	1498
	1240	1870			1240	2072			1240	1063			1240	1492
	1241	1652			1241	2068			1241	1063			1241	1413
	1242	1748			1242	2053			1242	1063			1242	1413
	1243	1715			1243	2007			1243	1063			1243	1413
	1244	1666			1244	2002			1244	1063			1244	1413
	1245	1567			1245	2002			1245	1070			1245	1421
	1246	1662			1246	2002			1246	1049			1246	1354
	1247	1654			1247	2018			1247	1042			1247	1354
	1248	1647			1248	2062			1248	1036			1248	1354
	1249	1675			1249	2066			1249	1025			1249	1354
	1250	1765			1250	2046			1250	1023			1250	1354
	1251	1837			1251	2055			1251	970			1251	1354
	1252	1983			1252	1977			1252	977			1252	1354
	1253	2027			1253	2045			1253	875			1253	1354
	1254	2078			1254	2011			1254	865			1254	1372
	1255	2057			1255	1965			1255	724			1255	1346
	1256	2093			1256	2043			1256	784			1256	1346
	1257	2078			1257	2060			1257	770			1257	1346
	1258	2077			1258	2061			1258	769			1258	1346
	1259	2143			1259	2074			1259	739			1259	1361
	1260	2312			1260	2090			1260	750			1260	1328
	1261	2742			1261	2130			1261	655			1261	1339
	1262	2804			1262	2096			1262	711			1262	1309
	1263	2930			1263	2194			1263	691			1263	1309
	1264	2921			1264	2230			1264	672			1264	1309
	1265	2996			1265	2217			1265	617			1265	1309
	1266	3063			1266	2257			1266	652			1266	1309
	1267	3176			1267	2253			1267	647			1267	1321
	1268	3189			1268	2251			1268	648			1268	1301
	1269	3171			1269	2265			1269	649			1269	1301
	1270	3234			1270	2281			1270	710			1270	1358
	1271	3274			1271	2277			1271	741			1271	1356
	1272	3276			1272	2278			1272	772			1272	1226
	1273	3312			1273	2283			1273	788			1273	1226
	1274	3303			1274	2283			1274	802			1274	1251
	1275	3358			1275	2274			1275	780			1275	1134
	1276	3375			1276	2257			1276	799			1276	1134
	1277	3418			1277	2281			1277	788			1277	1159
	1278	3433			1278	2279			1278	790			1278	1115
	1279	3411			1279	2263			1279	804			1279	1115
	1280	3373			1280	2327			1280	853			1280	1115
	1281	3414			1281	2407			1281	1076			1281	1115
	1282	3428			1282	2401			1282	1113			1282	1115
	1283	3447			1283	2398			1283	1171			1283	1115
	1284	3422			1284	2348			1284	1174			1284	1199
	1285	3392			1285	2296			1285	1187			1285	1161
	1286	3364			1286	2302			1286	1192			1286	1161
	1287	3193			1287	2250			1287	1205			1287	1161
	1288	3180			1288	2207			1288	1221			1288	1161
	1289	3212			1289	2183			1289	1256			1289	1186
	1290	3217			1290	2136			1290	1301			1290	1168
	1291	3178			1291	2136			1291	1317			1291	1066
	1292	3178			1292	2203			1292	1318			1292	1066
	1293	2947			1293	2160			1293	1338			1293	1037
	1294	2958			1294	2191			1294	1335			1294	1103
	1295	2852			1295	2193			1295	1348			1295	1112
	1296	2710			1296	2183			1296	1341			1296	1117
	1297	2811			1297	2191			1297	1352			1297	1119
	1298	2753			1298	2193			1298	1361			1298	1109
	1299	2706			1299	2112			1299	1366			1299	1127
	1300	2669			1300	1889			1300	1355			1300	1096
	1301	2643			1301	1892			1301	1346			1301	1112
	1302	2629			1302	1865			1302	1363			1302	1111
	1303	2494			1303	1675			1303	1357			1303	1105
	1304	2600			1304	1686			1304	1358			1304	1095
	1305	2636			1305	1612			1305	1349			1305	1095
	1306	2595			1306	1610			1306	1342			1306	1109
	1307	2595			1307	1602			1307	1335			1307	1113
	1308	2609			1308	1467			1308	1275			1308	1093
	1309	2566			1309	1310			1309	1279			1309	1171
	1310	2504			1310	1317			1310	1294			1310	1194
	1311	2498			1311	1300			1311	1288			1311	1227
	1312	2480			1312	1285			1312	1296			1312	1242
	1313	2398			1313	1266			1313	1295			1313	1270
	1314	2370			1314	1279			1314	1298			1314	1259
	1315	2369			1315	1288			1315	1200			1315	1231
	1316	2354			1316	1258			1316	1208			1316	1230
	1317	2330			1317	1346			1317	1177			1317	1241
	1318	2312			1318	1380			1318	1124			1318	1257
	1319	2300			1319	1423			1319	1147			1319	1256
	1320	2291			1320	1443			1320	1130			1320	1258
	1321	2307			1321	1471			1321	1108			1321	1256
	1322	2306			1322	1454			1322	1095			1322	1239
	1323	2297			1323	1437			1323	1091			1323	1261
	1324	2297			1324	1436			1324	1098			1324	1254
	1325	2297			1325	1446			1325	1070			1325	1269
	1326	2297			1326	1463			1326	1100			1326	1255
	1327	2297			1327	1472			1327	1127			1327	1255
	1328	2308			1328	1475			1328	1116			1328	1255
	1329	2275			1329	1472			1329	1116			1329	1255
	1330	2275			1330	1465			1330	1125			1330	1264
	1331	2275			1331	1491			1331	1111			1331	1280
	1332	2275			1332	1486			1332	1103			1332	1271
	1333	2277			1333	1497			1333	1107			1333	1271
	1334	2273			1334	1473			1334	1098			1334	1271
	1335	2093			1335	1473			1335	1072			1335	1282
	1336	2093			1336	1485			1336	1070			1336	1277
	1337	2095			1337	1499			1337	1073			1337	1256
	1338	2007			1338	1509			1338	1073			1338	1225
	1339	2019			1339	1501			1339	1053			1339	1215
	1340	1954			1340	1483			1340	1048			1340	1231
	1341	1888			1341	1442			1341	1047			1341	1189
	1342	1896			1342	1418			1342	1047			1342	1172
	1343	1677			1343	1425			1343	1028			1343	1147
	1344	1677			1344	1363			1344	1069			1344	1149
	1345	1677			1345	1320			1345	1065			1345	1159
	1346	1677			1346	1298			1346	1065			1346	1119
	1347	1677			1347	1296			1347	1073			1347	1129
	1348	1680			1348	1300			1348	1064			1348	1126
	1349	1787			1349	1243			1349	1032			1349	1111
	1350	1725			1350	1270			1350	1032			1350	1069
	1351	1725			1351	1276			1351	1032			1351	1057
	1352	1725			1352	1268			1352	1032			1352	1054
	1353	1743			1353	1232			1353	1032			1353	1047
	1354	1704			1354	1218			1354	1032			1354	1057
	1355	1704			1355	1216			1355	1021			1355	1054
	1356	1744			1356	1202			1356	1025			1356	1036
	1357	1709			1357	1204			1357	925			1357	1047
	1358	1668			1358	1198			1358	925			1358	1041
	1359	1668			1359	1182			1359	925			1359	1050
	1360	1673			1360	1193			1360	929			1360	1031
	1361	1503			1361	1193			1361	915			1361	1008
	1362	1234			1362	1192			1362	872			1362	1008
	1363	1244			1363	1150			1363	872			1363	1008
	1364	1143			1364	1077			1364	877			1364	1008
	1365	1053			1365	1077			1365	859			1365	1008
	1366	1050			1366	1077			1366	859			1366	1008
	1367	1011			1367	1077			1367	859			1367	1008
	1368	1018			1368	1083			1368	859			1368	1017
	1369	912			1369	1065			1369	859			1369	997
	1370	761			1370	1056			1370	895			1370	993
	1371	716			1371	1050			1371	874			1371	979
	1372	748			1372	1046			1372	874			1372	964
	1373	793			1373	1044			1373	874			1373	957
	1374	777			1374	944			1374	905			1374	872
	1375	857			1375	957			1375	898			1375	884
	1376	881			1376	893			1376	916			1376	841
	1377	903			1377	876			1377	940			1377	829
	1378	954			1378	776			1378	913			1378	733
	1379	970			1379	830			1379	984			1379	770
	1380	969			1380	828			1380	901			1380	736
	1381	1202			1381	812			1381	955			1381	731
	1382	1301			1382	800			1382	974			1382	702
	1383	1418			1383	808			1383	951			1383	699
	1384	1482			1384	700			1384	951			1384	615
	1385	1558			1385	740			1385	951			1385	652
	1386	1561			1386	719			1386	951			1386	624
	1387	1555			1387	715			1387	984			1387	615
	1388	1575			1388	658			1388	918			1388	571
	1389	1612			1389	696			1389	893			1389	602
	1390	1612			1390	690			1390	893			1390	590
	1391	1679			1391	687			1391	893			1391	590
	1392	1713			1392	697			1392	893			1392	593
	1393	1728			1393	726			1393	912			1393	596
	1394	1720			1394	759			1394	885			1394	611
	1395	1730			1395	807			1395	885			1395	646
	1396	1729			1396	830			1396	885			1396	677
	1397	1810			1397	839			1397	885			1397	742
	1398	1813			1398	850			1398	899			1398	757
	1399	1869			1399	888			1399	890			1399	778
	1400	1857			1400	898			1400	890			1400	786
	1401	1857			1401	916			1401	890			1401	831
	1402	1857			1402	955			1402	923			1402	824
	1403	1885			1403	1010			1403	919			1403	837
	1404	1912			1404	1317			1404	919			1404	856
	1405	1935			1405	1336			1405	1010			1405	900
	1406	1944			1406	1510			1406	1006			1406	1191
	1407	1939			1407	1524			1407	1006			1407	1214
	1408	1934			1408	1578			1408	1006			1408	1329
	1409	1933			1409	1599			1409	1011			1409	1331
	1410	1978			1410	1662			1410	1025			1410	1379
	1411	1996			1411	1721			1411	1003			1411	1391
	1412	1997			1412	1781			1412	1003			1412	1421
	1413	1993			1413	1846			1413	1003			1413	1467
	1414	2001			1414	1878			1414	1003			1414	1484
	1415	2035			1415	1881			1415	1003			1415	1511
	1416	1995			1416	1907			1416	1003			1416	1539
	1417	2068			1417	1905			1417	1003			1417	1555
	1418	2087			1418	1933			1418	1025			1418	1584
	1419	2096			1419	1922			1419	907			1419	1582
	1420	2051			1420	1940			1420	909			1420	1613
	1421	2049			1421	1968			1421	919			1421	1605
	1422	2046			1422	1979			1422	928			1422	1627
	1423	2029			1423	1969			1423	959			1423	1649
	1424	2035			1424	1957			1424	963			1424	1655
	1425	2037			1425	2007			1425	966			1425	1640
	1426	2018			1426	2033			1426	1086			1426	1632
	1427	2047			1427	2049			1427	1118			1427	1660
	1428	2039			1428	2051			1428	1117			1428	1672
	1429	2008			1429	2049			1429	1166			1429	1678
	1430	2017			1430	2035			1430	1205			1430	1669
	1431	2001			1431	1987			1431	1227			1431	1669
	1432	2001			1432	1988			1432	1231			1432	1653
	1433	2001			1433	2015			1433	1228			1433	1597
	1434	2001			1434	2030			1434	1227			1434	1601
	1435	2001			1435	2009			1435	1243			1435	1637
	1436	2001			1436	2009			1436	1260			1436	1654
	1437	2001			1437	2017			1437	1269			1437	1644
	1438	2001			1438	2029			1438	1275			1438	1651
	1439	2001			1439	1941			1439	1268			1439	1564
	1440	2001			1440	1997			1440	1260			1440	1618
	1441	2001			1441	1964			1441	1298			1441	1603
	1442	2001			1442	1916			1442	1288			1442	1555
	1443	2020			1443	2008			1443	1306			1443	1623
	1444	1997			1444	2027			1444	1293			1444	1642
	1445	1997			1445	2042			1445	1293			1445	1647
	1446	1997			1446	2035			1446	1293			1446	1633
	1447	2008			1447	2059			1447	1304			1447	1662
	1448	2017			1448	2099			1448	1324			1448	1690
	1449	2008			1449	2057			1449	1328			1449	1666
	1450	1994			1450	2136			1450	1335			1450	1706
	1451	1996			1451	2172			1451	1337			1451	1726
	1452	1875			1452	2161			1452	1321			1452	1706
	1453	1928			1453	2177			1453	1314			1453	1737
	1454	1897			1454	2178			1454	1333			1454	1734
	1455	1891			1455	2179			1455	1319			1455	1734
	1456	1754			1456	2192			1456	1298			1456	1741
	1457	1980			1457	2213			1457	1285			1457	1771
	1458	2016			1458	2192			1458	1284			1458	1773
	1459	2030			1459	2197			1459	1291			1459	1771
	1460	2008			1460	2195			1460	1270			1460	1780
	1461	2008			1461	2189			1461	1308			1461	1773
	1462	2012			1462	2189			1462	1303			1462	1758
	1463	2039			1463	2168			1463	1310			1463	1751
	1464	1809			1464	2185			1464	1277			1464	1765
	1465	1950			1465	2183			1465	1266			1465	1777
	1466	1942			1466	2164			1466	1271			1466	1768
	1467	1951			1467	2192			1467	1261			1467	1789
	1468	1848			1468	2220			1468	1265			1468	1816
	1469	1946			1469	2271			1469	1258			1469	1822
	1470	1932			1470	2264			1470	1245			1470	1809
	1471	1906			1471	2264			1471	1256			1471	1739
	1472	1906			1472	2264			1472	1248			1472	1739
	1473	1922			1473	2264			1473	1256			1473	1739
	1474	1938			1474	2264			1474	1249			1474	1743
	1475	2022			1475	2264			1475	1238			1475	1709
	1476	2094			1476	2264			1476	1238			1476	1733
	1477	2235			1477	2264			1477	1238			1477	1698
	1478	2280			1478	2264			1478	1238			1478	1698
	1479	2314			1479	2269			1479	1238			1479	1698
	1480	2281			1480	2227			1480	1238			1480	1698
	1481	2333			1481	2227			1481	1238			1481	1698
	1482	2315			1482	2231			1482	1238			1482	1698
	1483	2316			1483	2190			1483	1238			1483	1698
	1484	2347			1484	2190			1484	1238			1484	1732
	1485	2445			1485	2191			1485	1238			1485	1716
	1486	2892			1486	2150			1486	1243			1486	1683
	1487	2931			1487	2066			1487	1227			1487	1705
	1488	3059			1488	2054			1488	1220			1488	1690
	1489	3063			1489	2100			1489	1209			1489	1690
	1490	3101			1490	2106			1490	1190			1490	1690
	1491	3118			1491	2054			1491	1170			1491	1690
	1492	3203			1492	2117			1492	1089			1492	1690
	1493	3298			1493	2131			1493	1090			1493	1690
	1494	3302			1494	2067			1494	1000			1494	1745
	1495	3369			1495	2102			1495	970			1495	1754
	1496	3411			1496	2051			1496	881			1496	1760
	1497	3402			1497	1976			1497	920			1497	1773
	1498	3442			1498	1989			1498	920			1498	1772
	1499	3434			1499	1771			1499	918			1499	1753
	1500	3503			1500	1753			1500	896			1500	1735
	1501	3478			1501	1753			1501	901			1501	1524
	1502	3503			1502	1759			1502	763			1502	1499
	1503	3534			1503	1475			1503	823			1503	1344
	1504	3533			1504	1522			1504	808			1504	1344
	1505	3500			1505	1467			1505	781			1505	1344
	1506	3454			1506	1457			1506	719			1506	1344
	1507	3516			1507	1441			1507	766			1507	1344
	1508	3537			1508	1371			1508	763			1508	1351
	1509	3535			1509	1238			1509	760			1509	1341
	1510	3507			1510	1232			1510	775			1510	1341
	1511	3477			1511	1226			1511	855			1511	1488
	1512	3443			1512	1221			1512	852			1512	1455
	1513	3251			1513	1242			1513	905			1513	1455
	1514	3244			1514	1260			1514	885			1514	1455
	1515	3276			1515	1239			1515	1000			1515	1455
	1516	3268			1516	1365			1516	1031			1516	1455
	1517	3268			1517	1405			1517	1057			1517	1486
	1518	3268			1518	1452			1518	1059			1518	1479
	1519	3268			1519	1481			1519	1124			1519	1479
	1520	3268			1520	1502			1520	1132			1520	1479
	1521	3268			1521	1476			1521	1138			1521	1479
	1522	3268			1522	1451			1522	1154			1522	1488
	1523	3268			1523	1453			1523	1232			1523	1481
	1524	3281			1524	1459			1524	1518			1524	1481
	1525	3245			1525	1472			1525	1543			1525	1481
	1526	3255			1526	1484			1526	1626			1526	1488
	1527	3041			1527	1489			1527	1614			1527	1465
	1528	3042			1528	1484			1528	1660			1528	1415
	1529	3065			1529	1474			1529	1701			1529	1433
	1530	2950			1530	1500			1530	1713			1530	1423
	1531	2752			1531	1491			1531	1777			1531	1423
	1532	2815			1532	1487			1532	1804			1532	1416
	1533	2757			1533	1487			1533	1790			1533	1416
	1534	2691			1534	1487			1534	1860			1534	1442
	1535	2646			1535	1487			1535	1894			1535	1445
	1536	2706			1536	1487			1536	1896			1536	1422
	1537	2736			1537	1512			1537	1937			1537	1510
	1538	2616			1538	1497			1538	1927			1538	1540
	1539	2736			1539	1497			1539	1963			1539	1586
	1540	2775			1540	1497			1540	1954			1540	1597
	1541	2741			1541	1497			1541	1954			1541	1614
	1542	2816			1542	1497			1542	1977			1542	1601
	1543	2766			1543	1508			1543	2003			1543	1578
	1544	2794			1544	1513			1544	2007			1544	1576
	1545	2746			1545	1499			1545	1998			1545	1579
	1546	2763			1546	1499			1546	1976			1546	1598
	1547	2756			1547	1499			1547	2001			1547	1604
	1548	2693			1548	1512			1548	2019			1548	1599
	1549	2680			1549	1508			1549	2030			1549	1589
	1550	2690			1550	1508			1550	2020			1550	1576
	1551	2686			1551	1508			1551	2015			1551	1582
	1552	2658			1552	1518			1552	1997			1552	1577
	1553	2640			1553	1508			1553	1920			1553	1572
	1554	2708			1554	1465			1554	1933			1554	1572
	1555	2705			1555	1470			1555	1970			1555	1572
	1556	2680			1556	1447			1556	1982			1556	1572
	1557	2793			1557	1428			1557	1958			1557	1572
	1558	2813			1558	1464			1558	1958			1558	1594
	1559	2768			1559	1411			1559	1967			1559	1581
	1560	2755			1560	1380			1560	1969			1560	1581
	1561	2561			1561	1360			1561	1893			1561	1586
	1562	2561			1562	1359			1562	1958			1562	1596
	1563	2561			1563	1370			1563	1918			1563	1594
	1564	2561			1564	1341			1564	1871			1564	1593
	1565	2561			1565	1372			1565	1898			1565	1553
	1566	2561			1566	1361			1566	1877			1566	1502
	1567	2564			1567	1358			1567	1848			1567	1477
	1568	2526			1568	1307			1568	1835			1568	1495
	1569	2526			1569	1291			1569	1834			1569	1441
	1570	2526			1570	1290			1570	1844			1570	1400
	1571	2526			1571	1281			1571	1805			1571	1387
	1572	2526			1572	1280			1572	1837			1572	1391
	1573	2526			1573	1271			1573	1849			1573	1393
	1574	2526			1574	1243			1574	1840			1574	1354
	1575	2526			1575	1256			1575	1854			1575	1385
	1576	2526			1576	1259			1576	1840			1576	1370
	1577	2526			1577	1263			1577	1813			1577	1361
	1578	2530			1578	1253			1578	1814			1578	1312
	1579	2477			1579	1221			1579	1818			1579	1284
	1580	2408			1580	1221			1580	1798			1580	1279
	1581	2408			1581	1221			1581	1791			1581	1268
	1582	2408			1582	1221			1582	1794			1582	1266
	1583	2408			1583	1221			1583	1789			1583	1259
	1584	2408			1584	1229			1584	1774			1584	1229
	1585	2408			1585	1171			1585	1752			1585	1234
	1586	2408			1586	1170			1586	1752			1586	1214
	1587	2408			1587	1166			1587	1752			1587	1214
	1588	2433			1588	1160			1588	1760			1588	1199
	1589	2394			1589	1153			1589	1754			1589	1174
	1590	2394			1590	1066			1590	1742			1590	1174
	1591	2402			1591	1078			1591	1746			1591	1174
	1592	2247			1592	992			1592	1733			1592	1174
	1593	2306			1593	966			1593	1750			1593	1174
	1594	2355			1594	873			1594	1744			1594	1174
	1595	2298			1595	934			1595	1744			1595	1174
	1596	2298			1596	928			1596	1763			1596	1180
	1597	2399			1597	918			1597	1748			1597	1137
	1598	2379			1598	911			1598	1748			1598	1129
	1599	2394			1599	920			1599	1748			1599	1121
	1600	2365			1600	788			1600	1748			1600	1105
	1601	2373			1601	839			1601	1757			1601	1080
	1602	2326			1602	810			1602	1748			1602	970
	1603	2067			1603	795			1603	1748			1603	977
	1604	2081			1604	730			1604	1748			1604	903
	1605	2061			1605	773			1605	1748			1605	877
	1606	2033			1606	768			1606	1748			1606	767
	1607	2045			1607	762			1607	1748			1607	815
	1608	2041			1608	782			1608	1748			1608	818
	1609	2049			1609	815			1609	1748			1609	818
	1610	1926			1610	839			1610	1748			1610	799
	1611	1934			1611	899			1611	1748			1611	797
	1612	1834			1612	914			1612	1753			1612	812
	1613	1732			1613	913			1613	1700			1613	714
	1614	1791			1614	903			1614	1700			1614	764
	1615	1816			1615	934			1615	1700			1615	711
	1616	1819			1616	924			1616	1700			1616	700
	1617	1869			1617	974			1617	1704			1617	655
	1618	1877			1618	1010			1618	1548			1618	700
	1619	1838			1619	1080			1619	1548			1619	698
	1620	2089			1620	1347			1620	1548			1620	693
	1621	2161			1621	1363			1621	1549			1621	698
	1622	2255			1622	1448			1622	1414			1622	745
	1623	2303			1623	1499			1623	1414			1623	773
	1624	2370			1624	1594			1624	1414			1624	849
	1625	2342			1625	1626			1625	1414			1625	879
	1626	2318			1626	1708			1626	1414			1626	896
	1627	2337			1627	1733			1627	1414			1627	896
	1628	2369			1628	1713			1628	1414			1628	923
	1629	2436			1629	1762			1629	1423			1629	926
	1630	2470			1630	1782			1630	1329			1630	930
	1631	2485			1631	1783			1631	1329			1631	957
	1632	2486			1632	1800			1632	1329			1632	1013
	1633	2482			1633	1799			1633	1329			1633	1286
	1634	2570			1634	1819			1634	1329			1634	1299
	1635	2569			1635	1814			1635	1329			1635	1376
	1636	2607			1636	1833			1636	1330			1636	1382
	1637	2584			1637	1847			1637	1263			1637	1406
	1638	2584			1638	1851			1638	1263			1638	1556
	1639	2584			1639	1842			1639	1263			1639	1742
	1640	2584			1640	1831			1640	1263			1640	1791
	1641	2601			1641	1848			1641	1271			1641	1819
	1642	2638			1642	1855			1642	1134			1642	1861
	1643	2621			1643	1865			1643	1134			1643	1889
	1644	2621			1644	1856			1644	1152			1644	1901
	1645	2621			1645	1858			1645	1117			1645	1931
	1646	2644			1646	1851			1646	1013			1646	1927
	1647	2649			1647	1785			1647	1013			1647	1944
	1648	2634			1648	1784			1648	1040			1648	1937
	1649	2599			1649	1818			1649	1005			1649	1937
	1650	2580			1650	1820			1650	865			1650	1962
	1651	2631			1651	1815			1651	793			1651	1984
	1652	2502			1652	1827			1652	793			1652	1994
	1653	2452			1653	1737			1653	806			1653	1984
	1654	2440			1654	1767			1654	733			1654	1966
	1655	2441			1655	1717			1655	653			1655	1993
	1656	2457			1656	1634			1656	638			1656	2000
	1657	2345			1657	1747			1657	643			1657	2010
	1658	2413			1658	1735			1658	597			1658	2001
	1659	2427			1659	1720			1659	597			1659	1991
	1660	2415			1660	1719			1660	597			1660	1991
	1661	2347			1661	1722			1661	597			1661	1991
	1662	2324			1662	1737			1662	597			1662	1973
	1663	2315			1663	1701			1663	599			1663	1905
	1664	2285			1664	1735			1664	626			1664	1915
	1665	2297			1665	1778			1665	610			1665	1954
	1666	2294			1666	1768			1666	610			1666	1951
	1667	2259			1667	1789			1667	610			1667	1964
	1668	2308			1668	1788			1668	610			1668	1960
	1669	2304			1669	1784			1669	610			1669	1969
	1670	2318			1670	1787			1670	610			1670	1883
	1671	2256			1671	1807			1671	610			1671	1911
	1672	2221			1672	1768			1672	610			1672	1878
	1673	2221			1673	1771			1673	626			1673	1820
	1674	2221			1674	1773			1674	621			1674	1892
	1675	2221			1675	1772			1675	621			1675	1885
	1676	2221			1676	1753			1676	621			1676	1880
	1677	2221			1677	1729			1677	621			1677	1875
	1678	2221			1678	1726			1678	627			1678	1904
	1679	2221			1679	1727			1679	619			1679	1938
	1680	2221			1680	1740			1680	619			1680	1898
	1681	2235			1681	1729			1681	619			1681	1996
	1682	2223			1682	1727			1682	625			1682	2054
	1683	2231			1683	1736			1683	647			1683	2042
	1684	2217			1684	1729			1684	642			1684	2078
	1685	2202			1685	1729			1685	667			1685	2065
	1686	2211			1686	1729			1686	673			1686	2064
	1687	2083			1687	1729			1687	686			1687	2076
	1688	2145			1688	1729			1688	718			1688	2093
	1689	2061			1689	1729			1689	723			1689	2091
	1690	2042			1690	1729			1690	719			1690	2079
	1691	1871			1691	1729			1691	872			1691	2084
	1692	2126			1692	1741			1692	921			1692	2087
	1693	2165			1693	1659			1693	999			1693	2080
	1694	2182			1694	1663			1694	1037			1694	2068
	1695	2153			1695	1622			1695	1064			1695	2055
	1696	2183			1696	1635			1696	1063			1696	2045
	1697	1943			1697	1608			1697	1051			1697	2069
	1698	2083			1698	1611			1698	1052			1698	2066
	1699	2072			1699	1555			1699	1064			1699	2057
	1700	2069			1700	1512			1700	1081			1700	2044
	1701	1958			1701	1593			1701	1094			1701	2138
	1702	2068			1702	1570			1702	1096			1702	2110
	1703	2049			1703	1576			1703	1094			1703	2126
	1704	2049			1704	1585			1704	1103			1704	2106
	1705	2115			1705	1460			1705	1102			1705	2106
	1706	2101			1706	1440			1706	1126			1706	2106
	1707	2101			1707	1395			1707	1123			1707	2106
	1708	2241			1708	1231			1708	1154			1708	2106
	1709	2233			1709	1218			1709	1146			1709	2106
	1710	2329			1710	1187			1710	1146			1710	2125
	1711	2299			1711	1124			1711	1146			1711	2124
	1712	2468			1712	947			1712	1158			1712	2065
	1713	2522			1713	851			1713	1168			1713	2024
	1714	2563			1714	841			1714	1180			1714	2024
	1715	2560			1715	861			1715	1173			1715	2024
	1716	2621			1716	858			1716	1173			1716	2027
	1717	2640			1717	876			1717	1179			1717	1965
	1718	2655			1718	886			1718	1174			1718	1744
	1719	2690			1719	888			1719	1165			1719	1749
	1720	2807			1720	907			1720	1165			1720	1833
	1721	3352			1721	912			1721	1191			1721	1808
	1722	3411			1722	906			1722	1188			1722	1808
	1723	3608			1723	1019			1723	1177			1723	1901
	1724	3611			1724	1065			1724	1173			1724	1945
	1725	3667			1725	1133			1725	1175			1725	1917
	1726	3683			1726	1160			1726	1176			1726	1913
	1727	3749			1727	1185			1727	1150			1727	1882
	1728	3810			1728	1188			1728	1206			1728	1862
	1729	3815			1729	1180			1729	1222			1729	1741
	1730	3867			1730	1179			1730	1226			1730	1732
	1731	3924			1731	1190			1731	1197			1731	1710
	1732	3918			1732	1205			1732	1197			1732	1688
	1733	3969			1733	1214			1733	1196			1733	1701
	1734	3958			1734	1219			1734	1185			1734	1702
	1735	4034			1735	1211			1735	1183			1735	1360
	1736	4003			1736	1216			1736	1180			1736	1360
	1737	4039			1737	1203			1737	1169			1737	1360
	1738	4076			1738	1234			1738	1190			1738	1360
	1739	4079			1739	1229			1739	1190			1739	1360
	1740	4059			1740	1252			1740	1187			1740	1360
	1741	4017			1741	1243			1741	1174			1741	1360
	1742	4091			1742	1243			1742	1156			1742	1360
	1743	4097			1743	1243			1743	1156			1743	1379
	1744	4101			1744	1243			1744	1156			1744	1148
	1745	4076			1745	1252			1745	1156			1745	1148
	1746	4041			1746	1250			1746	1156			1746	1148
	1747	3994			1747	1250			1747	1167			1747	1148
	1748	3775			1748	1250			1748	1153			1748	1148
	1749	3776			1749	1269			1749	1153			1749	1148
	1750	3818			1750	1262			1750	1139			1750	1148
	1751	3803			1751	1262			1751	1123			1751	1162
	1752	3822			1752	1262			1752	1123			1752	1157
	1753	3771			1753	1278			1753	1035			1753	1085
	1754	3784			1754	1275			1754	1061			1754	1115
	1755	3501			1755	1275			1755	1032			1755	1122
	1756	3550			1756	1275			1756	1031			1756	1119
	1757	3428			1757	1281			1757	949			1757	1140
	1758	3265			1758	1270			1758	1015			1758	1154
	1759	3317			1759	1244			1759	1014			1759	1149
	1760	3281			1760	1249			1760	1013			1760	1247
	1761	3235			1761	1242			1761	998			1761	1325
	1762	3205			1762	1261			1762	1004			1762	1324
	1763	3227			1763	1234			1763	855			1763	1403
	1764	3257			1764	1210			1764	931			1764	1446
	1765	3128			1765	1200			1765	916			1765	1491
	1766	3205			1766	1200			1766	916			1766	1501
	1767	3236			1767	1205			1767	839			1767	1487
	1768	3183			1768	1160			1768	885			1768	1498
	1769	3183			1769	1191			1769	879			1769	1533
	1770	3241			1770	1190			1770	882			1770	1583
	1771	3205			1771	1186			1771	898			1771	1603
	1772	3127			1772	1151			1772	943			1772	1615
	1773	3120			1773	1145			1773	978			1773	1601
	1774	3141			1774	1134			1774	1033			1774	1612
	1775	3099			1775	1111			1775	1055			1775	1620
	1776	3071			1776	1114			1776	1064			1776	1672
	1777	3071			1777	1109			1777	1032			1777	1776
	1778	3096			1778	1091			1778	1064			1778	1807
	1779	3108			1779	1106			1779	1040			1779	1786
	1780	3098			1780	1105			1780	1036			1780	1786
	1781	3064			1781	1097			1781	1057			1781	1786
	1782	3052			1782	1101			1782	1103			1782	1786
	1783	3107			1783	1095			1783	1372			1783	1811
	1784	3107			1784	1095			1784	1395			1784	1894
	1785	3066			1785	1095			1785	1466			1785	1883
	1786	3218			1786	1095			1786	1474			1786	1883
	1787	3337			1787	1099			1787	1491			1787	1883
	1788	3307			1788	1069			1788	1502			1788	1935
	1789	3297			1789	1061			1789	1542			1789	1932
	1790	3018			1790	1054			1790	1581			1790	1932
	1791	3018			1791	1056			1791	1603			1791	1932
	1792	3018			1792	1038			1792	1626			1792	1972
	1793	3027			1793	1038			1793	1654			1793	1959
	1794	2923			1794	951			1794	1670			1794	1947
	1795	2923			1795	971			1795	1701			1795	1936
	1796	2923			1796	928			1796	1692			1796	1976
	1797	2923			1797	920			1797	1715			1797	1935
	1798	2955			1798	865			1798	1705			1798	1898
	1799	3013			1799	938			1799	1729			1799	1877
	1800	2955			1800	948			1800	1739			1800	1873
	1801	2982			1801	940			1801	1746			1801	1879
	1802	2949			1802	929			1802	1728			1802	1895
	1803	2949			1803	935			1803	1708			1803	1852
	1804	2949			1804	820			1804	1737			1804	1939
	1805	2949			1805	884			1805	1750			1805	1922
	1806	2949			1806	871			1806	1757			1806	1921
	1807	2949			1807	873			1807	1753			1807	1886
	1808	3121			1808	781			1808	1740			1808	1882
	1809	3136			1809	835			1809	1721			1809	1893
	1810	3220			1810	827			1810	1637			1810	1884
	1811	3270			1811	819			1811	1636			1811	1886
	1812	3284			1812	840			1812	1669			1812	1881
	1813	3278			1813	877			1813	1665			1813	1864
	1814	3209			1814	909			1814	1686			1814	1885
	1815	2936			1815	937			1815	1671			1815	1886
	1816	2936			1816	946			1816	1689			1816	1901
	1817	2936			1817	959			1817	1591			1817	1936
	1818	2957			1818	932			1818	1636			1818	1847
	1819	2921			1819	948			1819	1582			1819	1847
	1820	2748			1820	931			1820	1510			1820	1847
	1821	2838			1821	922			1821	1558			1821	1847
	1822	2800			1822	933			1822	1571			1822	1847
	1823	2837			1823	966			1823	1575			1823	1861
	1824	2845			1824	1125			1824	1567			1824	1842
	1825	2830			1825	1138			1825	1574			1825	1821
	1826	2736			1826	1223			1826	1595			1826	1821
	1827	2736			1827	1231			1827	1579			1827	1821
	1828	2797			1828	1255			1828	1620			1828	1829
	1829	2667			1829	1266			1829	1643			1829	1818
	1830	2717			1830	1354			1830	1627			1830	1819
	1831	2713			1831	1386			1831	1643			1831	1845
	1832	2714			1832	1387			1832	1639			1832	1764
	1833	2758			1833	1422			1833	1636			1833	1811
	1834	2766			1834	1447			1834	1641			1834	1753
	1835	2721			1835	1446			1835	1647			1835	1716
	1836	2989			1836	1468			1836	1642			1836	1630
	1837	3075			1837	1465			1837	1628			1837	1711
	1838	3192			1838	1474			1838	1632			1838	1746
	1839	3250			1839	1476			1839	1637			1839	1757
	1840	3317			1840	1494			1840	1635			1840	1745
	1841	3273			1841	1495			1841	1617			1841	1767
	1842	3285			1842	1484			1842	1610			1842	1627
	1843	3241			1843	1467			1843	1620			1843	1726
	1844	3243			1844	1488			1844	1632			1844	1723
	1845	3280			1845	1480			1845	1623			1845	1717
	1846	3339			1846	1479			1846	1631			1846	1639
	1847	3367			1847	1469			1847	1635			1847	1639
	1848	3381			1848	1460			1848	1597			1848	1639
	1849	3369			1849	1439			1849	1620			1849	1650
	1850	3354			1850	1358			1850	1602			1850	1720
	1851	3442			1851	1358			1851	1602			1851	1720
	1852	3440			1852	1371			1852	1602			1852	1721
	1853	3488			1853	1378			1853	1602			1853	1728
	1854	3426			1854	1363			1854	1602			1854	1724
	1855	3426			1855	1364			1855	1602			1855	1732
	1856	3426			1856	1285			1856	1602			1856	1763
	1857	3426			1857	1296			1857	1602			1857	1770
	1858	3460			1858	1246			1858	1602			1858	1760
	1859	3501			1859	1194			1859	1607			1859	1699
	1860	3480			1860	1224			1860	1561			1860	1630
	1861	3480			1861	1207			1861	1561			1861	1558
	1862	3480			1862	1182			1862	1561			1862	1551
	1863	3512			1863	1179			1863	1561			1863	1531
	1864	3503			1864	1162			1864	1561			1864	1529
	1865	3503			1865	1177			1865	1561			1865	1533
	1866	3523			1866	1179			1866	1567			1866	1536
	1867	3482			1867	1134			1867	1527			1867	1503
	1868	3413			1868	1170			1868	1527			1868	1411
	1869	3426			1869	1185			1869	1546			1869	1408
	1870	3377			1870	1170			1870	1530			1870	1399
	1871	3428			1871	1176			1871	1530			1871	1403
	1872	3332			1872	1162			1872	1530			1872	1414
	1873	3277			1873	1144			1873	1530			1873	1421
	1874	3244			1874	1137			1874	1530			1874	1424
	1875	3248			1875	1131			1875	1530			1875	1319
	1876	3270			1876	1101			1876	1530			1876	1301
	1877	3178			1877	1092			1877	1604			1877	1314
	1878	3259			1878	1090			1878	1557			1878	1321
	1879	3257			1879	1079			1879	1557			1879	1272
	1880	3248			1880	1069			1880	1557			1880	1229
	1881	3147			1881	1042			1881	1557			1881	1254
	1882	3124			1882	1041			1882	1595			1882	1272
	1883	3115			1883	1046			1883	1568			1883	1293
	1884	3073			1884	1041			1884	1551			1884	1352
	1885	3079			1885	1024			1885	1636			1885	1534
	1886	3067			1886	1023			1886	1627			1886	1562
	1887	2998			1887	1016			1887	1668			1887	1653
	1888	3040			1888	1016			1888	1685			1888	1694
	1889	3036			1889	1024			1889	1679			1889	1734
	1890	3062			1890	1013			1890	1702			1890	1737
	1891	2960			1891	1009			1891	1655			1891	1813
	1892	2854			1892	932			1892	1492			1892	1827
	1893	2854			1893	906			1893	1482			1893	1829
	1894	2854			1894	889			1894	1425			1894	1879
	1895	2854			1895	815			1895	1425			1895	1889
	1896	2854			1896	826			1896	1437			1896	1869
	1897	2854			1897	768			1897	1505			1897	1894
	1898	2854			1898	795			1898	1481			1898	1901
	1899	2854			1899	790			1899	1481			1899	1910
	1900	2877			1900	790			1900	1481			1900	1894
	1901	2814			1901	785			1901	1481			1901	1894
	1902	2814			1902	790			1902	1481			1902	1905
	1903	2814			1903	755			1903	1481			1903	1923
	1904	2814			1904	662			1904	1481			1904	1924
	1905	2829			1905	668			1905	1481			1905	1924
	1906	2807			1906	621			1906	1481			1906	1839
	1907	2807			1907	611			1907	1481			1907	1830
	1908	2807			1908	597			1908	1519			1908	1826
	1909	2826			1909	609			1909	1503			1909	1822
	1910	2817			1910	630			1910	1503			1910	1816
	1911	2816			1911	520			1911	1503			1911	1816
	1912	2796			1912	525			1912	1503			1912	1818
	1913	2596			1913	519			1913	1503			1913	1810
	1914	2622			1914	543			1914	1503			1914	1805
	1915	2464			1915	553			1915	1503			1915	1710
	1916	2422			1916	559			1916	1503			1916	1708
	1917	2178			1917	573			1917	1503			1917	1714
	1918	2406			1918	580			1918	1503			1918	1703
	1919	2420			1919	572			1919	1510			1919	1708
	1920	2419			1920	701			1920	1503			1920	1692
	1921	2388			1921	742			1921	1503			1921	1675
	1922	2421			1922	803			1922	1503			1922	1570
	1923	2153			1923	830			1923	1503			1923	1567
	1924	2296			1924	857			1924	1503			1924	1529
	1925	2245			1925	849			1925	1503			1925	1458
	1926	2242			1926	844			1926	1511			1926	1509
	1927	2109			1927	855			1927	1462			1927	1496
	1928	2238			1928	870			1928	1369			1928	1499
	1929	2220			1929	889			1929	1409			1929	1491
	1930	2220			1930	902			1930	1410			1930	1481
	1931	2255			1931	913			1931	1404			1931	1486
	1932	2486			1932	911			1932	1419			1932	1475
	1933	2647			1933	912			1933	1422			1933	1426
	1934	2929			1934	914			1934	1404			1934	1471
	1935	3027			1935	954			1935	1537			1935	1481
	1936	3075			1936	957			1936	1613			1936	1481
	1937	3118			1937	982			1937	1692			1937	1468
	1938	3286			1938	977			1938	1744			1938	1461
	1939	3340			1939	977			1939	1790			1939	1449
	1940	3333			1940	977			1940	1782			1940	1448
	1941	3375			1941	989			1941	1762			1941	1432
	1942	3544			1942	1003			1942	1764			1942	1429
	1943	4555			1943	999			1943	1793			1943	1422
	1944	4695			1944	999			1944	1851			1944	1422
	1945	5026			1945	999			1945	1874			1945	1422
	1946	4987			1946	1007			1946	1886			1946	1422
	1947	5159			1947	1015			1947	1871			1947	1426
	1948	5263			1948	1014			1948	1881			1948	1418
	1949	5327			1949	1001			1949	1873			1949	1399
	1950	5587			1950	1009			1950	1914			1950	1359
	1951	5647			1951	1003			1951	2006			1951	1359
	1952	5703			1952	995			1952	2035			1952	1359
	1953	5888			1953	1025			1953	2024			1953	1365
	1954	5997			1954	1016			1954	2024			1954	1360
	1955	6048			1955	1002			1955	2024			1955	1348
	1956	6149			1956	995			1956	2024			1956	1349
	1957	6151			1957	999			1957	2024			1957	1340
	1958	6326			1958	1006			1958	2051			1958	1374
	1959	6287			1959	991			1959	2138			1959	1377
	1960	6368			1960	1032			1960	2121			1960	1350
	1961	6455			1961	1043			1961	2121			1961	1350
	1962	6493			1962	1046			1962	2121			1962	1350
	1963	6483			1963	1023			1963	2170			1963	1350
	1964	6428			1964	1021			1964	2166			1964	1350
	1965	6532			1965	1022			1965	2166			1965	1350
	1966	6599			1966	1016			1966	2166			1966	1350
	1967	6662			1967	1016			1967	2166			1967	1353
	1968	6650			1968	1012			1968	2206			1968	1342
	1969	6617			1969	1004			1969	2184			1969	1346
	1970	6617			1970	1027			1970	2140			1970	1281
	1971	6629			1971	1023			1971	2124			1971	1281
	1972	6596			1972	1031			1972	2168			1972	1281
	1973	6382			1973	1022			1973	2151			1973	1281
	1974	6418			1974	1009			1974	2121			1974	1281
	1975	6566			1975	1009			1975	2105			1975	1281
	1976	6558			1976	1009			1976	2101			1976	1282
	1977	6609			1977	1009			1977	2109			1977	1237
	1978	6557			1978	1009			1978	2124			1978	1173
	1979	6608			1979	1009			1979	2090			1979	1175
	1980	6326			1980	1018			1980	2194			1980	1156
	1981	6472			1981	1002			1981	2187			1981	1108
	1982	6336			1982	1002			1982	2188			1982	1108
	1983	6159			1983	1002			1983	2149			1983	1108
	1984	6542			1984	1002			1984	2128			1984	1114
	1985	6610			1985	1003			1985	2141			1985	1131
	1986	6605			1986	997			1986	2127			1986	1060
	1987	6594			1987	994			1987	2131			1987	1066
	1988	6698			1988	990			1988	2122			1988	918
	1989	6785			1989	993			1989	2088			1989	849
	1990	6735			1990	929			1990	2108			1990	839
	1991	7250			1991	952			1991	2100			1991	865
	1992	7448			1992	897			1992	2107			1992	873
	1993	7408			1993	887			1993	2124			1993	825
	1994	7545			1994	834			1994	2111			1994	825
	1995	7527			1995	926			1995	2111			1995	829
	1996	7494			1996	939			1996	2111			1996	783
	1997	7593			1997	934			1997	2111			1997	783
	1998	7716			1998	921			1998	2111			1998	783
	1999	7694			1999	936			1999	2111			1999	802
[truncated: 3,217 more rows]
[truncated: 23 more columns]

## Sheet: Fig.4
Fig.4b	HEK3 (+5 G to C)	Prime Edited			Indel				RNF2 (+5 G to T)	Prime Edited			Indel				FANCF (+5 G to T)	Prime Edited			Indel
	PE3	38.42	34.74	36.85	2.56118	1.95709	1.56076		PE3	49.69	53.58	57.01	3.51836	4.0392	3.39181		PE3	41.43	40.78	44.55	6.2757	4.88896	5.91426
	MPE	42.53	40.53	42.22	1.92037	1.15911	1.70843		MPE	61.29	58.26	60.82	4.41733	4.32666	3.95383		MPE	41.73	39.83	34.73	4.14684	3.35836	3.9055
	Repeats	Rep.1	Rep.2	Rep.3	Rep.1	Rep.2	Rep.3		Repeats	Rep.1	Rep.2	Rep.3	Rep.1	Rep.2	Rep.3		Repeats	Rep.1	Rep.2	Rep.3	Rep.1	Rep.2	Rep.3
	HEK3 (+5 G to C)	Prime Edited			Indel				RNF2 (+5 G to T)	Prime Edited			Indel				FANCF (+5 G to T)	Prime Edited			Indel
	w/o I	11.8	13.53	11.77	0.984936	1.79797	1.39085		w/o I	12.66	12.27	12.56	0.785657	0.827016	1.20011		w/o I	33.91	33.85	33.72	3.28064	3.23944	3.68739
	w/ I	39.35	39.38	38.62	2.76782	2.36423	2.53981		w/ I	56.97	55.52	59.99	2.427	2.27273	2.48726		w/ I	35.26	38.52	34.58	1.92785	1.80228	2.25781
	Repeats	Rep.1	Rep.2	Rep.3	Rep.1	Rep.2	Rep.3		Repeats	Rep.1	Rep.2	Rep.3	Rep.1	Rep.2	Rep.3		Repeats	Rep.1	Rep.2	Rep.3	Rep.1	Rep.2	Rep.3

## Sheet: Fig.5
Fig.5a	Intended Edit				Fig.5c	BCL11A (C to T)	T			T			A			T			C			A				Fig.5e	site	forward			reverse				Fig.5f	site	1 x MOI			2 x MOI			5 x MOI			80 x MOI
site 1	19.87	22.55	24.01			N	0	0	0	0	0	0	0	0	0	0	0	0	0.041609	0.090743	0.00578	0	0	0			BCL11A	0	0	0	18	18	15			BCL11A	22	22	23	20	20	21	17	18	17	18	14	14
site 2	26.16	26.75	31.3			C	0	0	0	0	0	0	0	0	0	0	0	0	0.003296	0.02554	0.005019	0	0	0			HBG1	0	0	0	27	23	26			HBG1	26	26	25	26	27	28	25	25	25	14	18	15
site 3	59.61	64.09	65.22			N+C	0	0	0	0	0	0	0	0	0	0	0	0	4.73321	4.56735	3.83533	0	0	0			HBG2	0	24	22	31	33	35			HBG2	31	33	29	34	30	32	32	31	32	24	25	19
site 4	46.68	44.06	50.87			Repeats	Rep.1	Rep.2	Rep.3	Rep.1	Rep.2	Rep.3	Rep.1	Rep.2	Rep.3	Rep.1	Rep.2	Rep.3	Rep.1	Rep.2	Rep.3	Rep.1	Rep.2	Rep.3			Repeats	Rep.1	Rep.2	Rep.3	Rep.1	Rep.2	Rep.3			Repeats	Rep.1	Rep.2	Rep.3	Rep.1	Rep.2	Rep.3	Rep.1	Rep.2	Rep.3	Rep.1	Rep.2	Rep.3
Repeats	Rep.1	Rep.2	Rep.3
						BCL11A (A to G)	T			T			A			T			C			A
						N	0	0	0	0	0	0	0.021795	0.027842	0.008093	0	0	0	0	0	0	0.026749	0.023717	0.021966
						C	0	0	0	0	0	0	0.00769	0.029796	0.005019	0	0	0	0	0	0	0.019774	0.027242	0.015057
						N+C	0	0	0	0	0	0	1.74423	1.42579	1.1304	0	0	0	0	0	0	4.96115	5.04796	4.69004
						Repeats	Rep.1	Rep.2	Rep.3	Rep.1	Rep.2	Rep.3	Rep.1	Rep.2	Rep.3	Rep.1	Rep.2	Rep.3	Rep.1	Rep.2	Rep.3	Rep.1	Rep.2	Rep.3
						HBG1/2 (C to T)	T			G			A			C			C			A
						N	0	0	0	0	0	0	0	0	0	0.196	0.220348	0.34	0.242	0.242	0.465	0	0	0
						C	0	0	0	0	0	0	0	0	0	0.187	0.095897	0.179	0.232	0.155	0.211	0	0	0
						N+C	0	0	0	0	0	0	0	0	0	16.7	16.7507	15.4	15.3	15.4	14.1	0	0	0
						Repeats	Rep.1	Rep.2	Rep.3	Rep.1	Rep.2	Rep.3	Rep.1	Rep.2	Rep.3	Rep.1	Rep.2	Rep.3	Rep.1	Rep.2	Rep.3	Rep.1	Rep.2	Rep.3
						HBG1/2 (A to G)	T			G			A			C			C			A
						N	0	0	0	0	0	0	0.754	0.730097	1.18211	0	0	0	0	0	0	0.772422	0.796822	1.24
						C	0	0	0	0	0	0	0.435	0.415333	0.516178	0	0	0	0	0	0	0.428073	0.41864	0.539
						N+C	0	0	0	0	0	0	42.7	42.4772	37.7556	0	0	0	0	0	0	28.8742	29.9447	26.5
						Repeats	Rep.1	Rep.2	Rep.3	Rep.1	Rep.2	Rep.3	Rep.1	Rep.2	Rep.3	Rep.1	Rep.2	Rep.3	Rep.1	Rep.2	Rep.3	Rep.1	Rep.2	Rep.3
[truncated: 17 more columns]

## Sheet: Supplementary Fig.2
Supplementary Fig.2b		EMX1 (C5)			FANCF (C6)				Supplementary Fig.2c		EMX1 (C5)			FANCF (C6)				Supplementary Fig.2d		EMX1 (C5)			FANCF (C6)
	AtGly GCC	30	38	35	31	35	34			w/o	24	30	27	27	32	26			w/o	29	35	33	47	51	48
	hGly GCC	24	30	27	27	32	26			2nt	24	34	35	39	40	44			2nt	33	40	43	46	47	53
	hCys GCA	34	34	36	45	52	49			4nt	45	46	54	41	45	53			4nt	37	47	51	41	45	50
	hAla AGC	26	27	31	43	47	46			6nt	50	50	58	53	57	60			6nt	61	62	61	54	51	52
	hAsn GTT	34	34	35	37	35	37			8nt	40	43	47	46	45	52			8nt	52	53	53	55	49	57
	hLys CTT	27	19	28	42	45	41			P	49	53	48	41	48	47			P	49	53	48	41	48	47
	hIIe AAT	29	35	33	47	51	48			S	54	56	56	47	56	46			S	54	56	56	47	56	46
	hGln CTG	33	38	33	49	50	52			hCtRNA	57	59	59	57	58	57			hCtRNA	57	59	59	57	58	57
	P	49	53	48	41	48	47			Repeats	Rep.1	Rep.2	Rep.3	Rep.1	Rep.2	Rep.3			Repeats	Rep.1	Rep.2	Rep.3	Rep.1	Rep.2	Rep.3
	S	54	56	56	47	56	46
	Repeats	Rep.1	Rep.2	Rep.3	Rep.1	Rep.2	Rep.3

## Sheet: Supplementary Fig.3
Supplementary Fig.3b	Site	BE4max			NBE4max
	EMX1	55	53	55	55	53	56
	RNF2	55	58	57	49	54	53
	HEK3	57	58	63	56	60	63
	FANCF	51	50	46	56	54	53
	PPP1R12C	55	50	50	60	55	53
	Repeats	Rep.1	Rep.2	Rep.3	Rep.1	Rep.2	Rep.3
Supplementary Fig.3c	EMX1	Repeats	G			T			C			C			G			A				RNF2	Repeats	T			C			A			T			C			T				HEK3	Repeats	G			C
	NBE4max (R33A+K34A)	Rep.1	0			0			54			0			0			0				NBE4max (R33A+K34A)	Rep.1	0			0			0			0			65			0				NBE4max (R33A+K34A)	Rep.1	0			0
		Rep.2	0			0			56			0			0			0					Rep.2	0			0			0			0			60			0					Rep.2	0			0
		Rep.3	0			0			56			0			0			0					Rep.3	0			0			0			0			53			0					Rep.3	0			0
	NBE4max	Rep.1	0			0			55			53			0			0				NBE4max	Rep.1	0			24			0			0			49			0				NBE4max	Rep.1	0			56
		Rep.2	0			0			53			49			0			0					Rep.2	0			23			0			0			54			0					Rep.2	0			60
		Rep.3	0			0			56			54			0			0					Rep.3	0			26			0			0			53			0					Rep.3	0			63
	BE4max	Rep.1	0			0			55			53			0			0				BE4max	Rep.1	0			26			0			0			55			0				BE4max	Rep.1	0			57
		Rep.2	0			0			53			50			0			0					Rep.2	0			26			0			0			58			0					Rep.2	0			58
		Rep.3	0			0			55			53			0			0					Rep.3	0			36.7			0			0			57.4			0					Rep.3	0			63

## Sheet: Supplementary Fig.4
Supplementary Fig.4	Site	c-Myc NLS			BPSV40 NLS			Nucleoplasmin NLS
	FANCF (C6)	41	39	47	47	56	46	57	49	55
	EMX1 (C5)	45	42	48	54	56	56	59	65	58
	RNF2 (C6)	57	48	46	65	60	53	65	61	61
	Repeats	Rep.1	Rep.2	Rep.3	Rep.1	Rep.2	Rep.3	Rep.1	Rep.2	Rep.3

## Sheet: Supplementary Fig.5
Supplementary Fig.5a		EMX1 (C5)			FANCF (C6)
	w/o tRNA	50	50	47	6	0	0
	T1	38	46	45	7	7	6
	T2	40	42	40	12	8	0
	T3	37	41	38	6	8	6
	T4	26	27	25	8	10	9
	T5	45	49	49	30	30	33
	T6	30	26	27	9	8	10
	F	57	50	55	47	52	50
	T1	36	38	37	6	11	0
	T2	36	39	37	6	6	6
	T3	36	34	40	7	0	0
	F	51	45	47	43	43	44
	Repeats	Rep.1	Rep.2	Rep.3	Rep.1	Rep.2	Rep.3
Supplementary Fig.5e		full array			w/o EMX1			w/o FANCF			w/o RNF2			NT
	E	58	60	51	0	0	0	59	62	56	56	57	50	0	0	0
	F	47	45	40	42	40	40	0	0	0	47	44	42	0	0	0
	R	68	68	66	67	62	67	69	69	64	11	10	10	11	10	11
	Repeats	Rep.1	Rep.2	Rep.3	Rep.1	Rep.2	Rep.3	Rep.1	Rep.2	Rep.3	Rep.1	Rep.2	Rep.3	Rep.1	Rep.2	Rep.3
Supplementary Fig.5f		Forward			Reverse
	E	62	58	47	61	66	59
	F	48	45	44	38	40	33
	R	67	65	68	60	63	59
	P	52	45	50	47	54	48
	Repeats	Rep.1	Rep.2	Rep.3	Rep.1	Rep.2	Rep.3
Supplementary Fig.5g		AtGly GCC w/ 6nt 5' leader			hGln CTG w/ 3nt 5' leader			hCtRNA				Supplementary Fig.5g		AtGly GCC w/ 6nt 5' leader			hCtRNA				Supplementary Fig.5g		hCtRNA			hGln CTG
MBE	E	46	49	54	43	43	42	57	59	59		multiplex knockout	E	55	51	50	50	56	50		Pol III Transcription	F	51	44	50	43	45	45
	F	39	38	40	50	51	52	57	58	57			F	32	32	28	46	38	41			Repeats	Rep.1	Rep.2	Rep.3	Rep.1	Rep.2	Rep.3
	Repeats	Rep.1	Rep.2	Rep.3	Rep.1	Rep.2	Rep.3	Rep.1	Rep.2	Rep.3			Repeats	Rep.1	Rep.2	Rep.3	Rep.1	Rep.2	Rep.3

## Sheet: Supplementary Fig.6
Supplementary Fig.6	ABE site3	Repeats	C			A			A			G			A			A				ABE site4	Repeats	C			A			A			A			G				ABE site5	Repeats	G			A			G
	S	Rep.1	0			0			31			0			0			0				S	Rep.1	0			53			28			0			0				S	Rep.1	0			27			0
		Rep.2	0			0			32			0			0			0					Rep.2	0			57			32			0			0					Rep.2	0			27			0
		Rep.3	0			0			29			0			0			0					Rep.3	0			53			29			0			0					Rep.3	0			29			0
	P	Rep.1	0			0			35			0			0			0				P	Rep.1	0			51			23			0			0				P	Rep.1	0			24			0
		Rep.2	0			0			37			0			0			0					Rep.2	0			51			23			0			0					Rep.2	0			22			0
		Rep.3	0			0			32			0			0			0					Rep.3	0			54			25			0			0					Rep.3	0			23			0
	EF1a-M	Rep.1	0			0			31			0			0			0				EF1a-M	Rep.1	0			54			21			0			0				EF1a-M	Rep.1	0			21			0
		Rep.2	0			0			26			0			0			0					Rep.2	0			50			20			0			0					Rep.2	0			22			0
		Rep.3	0			0			28			0			0			0					Rep.3	0			54			19			0			0					Rep.3	0			22			0
	hU6-M	Rep.1	0			0			38			0			0			0				hU6-M	Rep.1	0			57			26			0			0				hU6-M	Rep.1	0			24			0
		Rep.2	0			0			35			0			0			0					Rep.2	0			52			24			0			0					Rep.2	0			22			0
		Rep.3	0			0			37			0			0			0					Rep.3	0			55			25			0			0					Rep.3	0			26			0
	hU6-M (w/o 5' leader)	Rep.1	0			0			24			0			0			0				hU6-M (w/o 5' leader)	Rep.1	0			42			13			0			0				hU6-M (w/o 5' leader)	Rep.1	0			18			0
		Rep.2	0			0			23			0			0			0					Rep.2	0			41			14			0			0					Rep.2	0			18			0
		Rep.3	0			0			26			0			0			0					Rep.3	0			43			16			0			0					Rep.3	0			19			0
	hCtRNA-M	Rep.1	0			0			37			0			0			0				hCtRNA-M	Rep.1	0			61			30			0			0				hCtRNA-M	Rep.1	0			27			0
		Rep.2	0			0			37			0			0			0					Rep.2	0			63			30			0			0					Rep.2	0			26			0
		Rep.3	0			0			35			0			0			0					Rep.3	0			57			28			0			0					Rep.3	0			24			0

[truncated: 15 more sheets: Supplementary Fig.7, Supplementary Fig.9, Supplementary Fig.10, Supplementary Fig.12, Supplementary Fig.13, Supplementary Fig.14, Supplementary Fig.15, Supplementary Fig.16, Supplementary Fig.17, Supplementary Fig.18, Supplementary Fig.19, Supplementary Fig.20, Supplementary Fig.23, Supplementary Fig.24, Supplementary Fig.25]
